# Supplementary material for: Transcriptional rewiring over evolutionary timescales changes quantitative and qualitative properties of gene expression
Source: eLife. 2016 Sep 10;5:e18981. doi: 10.7554/eLife.18981 (PMC5067116; doi:10.7554/eLife.18981)
Supplement: Figure 5—source data 1. — Transcripts per million reads for all RNA-sequencing experiments are tabulated for all genes in three conditions. This data is plotted in Figure 5 and Figure 5—figure supplement 1. DOI: http://dx.doi.org/10.7554/eLife.18981.015 [file elife-18981-fig5-data1.xlsx]

## Sheet: Sheet1
Systematic Name	TPM Glucose	TPM YEP	TPM Galactose	TPM Glucose_2	TPM YEP_2	TPM Galactose_2
Q0010	0.0622012	0	0.118834	0	0.0354856	0
Q0017	0	0	0	0	0	0
Q0032	0	0	0.147128	0	0	0
Q0045	0.0422204	0.635963	0.478033	0.0475825	0.233971	0.216703
Q0050	0.175387	1.37841	0.866002	0.111992	0.908924	0.484686
Q0055	0.0992339	1.15607	0.676601	0.122232	0.656914	0.439259
Q0060	0	0.082815	0.0157627	0.00991584	0.0591156	0.0465924
Q0065	0.0131308	0.137584	0.0506002	0.0179362	0.0326383	0.0353188
Q0070	0	0	0.00787409	0	0.0122725	0
Q0075	0.0146025	0.0465317	0.0371973	0	0.0583149	0.0209307
Q0080	0	0	0	0	0	0
Q0085	0.0861088	0.329268	0.191928	0.0170901	0.0982496	0.123425
Q0092	0	0	0	0	0	0
Q0105	0.0396461	0.596099	0.440856	0.0839316	0.39829	0.198898
Q0110	0	0.0421975	0	0	0.00834526	0.0126911
Q0115	0.00940934	0.00816066	0.00828716	0	0.00652608	0
Q0120	0	0.0155089	0.0485128	0	0.0115519	0.0186924
Q0130	0.248805	4.91553	5.54561	0.790087	6.3874	3.20964
Q0140	0.624132	0.291586	0.404675	0.252238	0.188513	0.209492
Q0142	0	0	0	0	0	0
Q0143	0	0	0	0	0	0
Q0144	0	0	0	0	0	0
Q0160	0.0489144	0.296149	0.249201	0.0776645	0.209291	0.122696
Q0182	0	0.0729682	0.10937	0	0.0653186	0
Q0250	0.0224226	0.643056	0.528336	0.0712037	0.575641	0.224978
Q0255	0	0.0132991	0.0465116	0	0.0476194	0.00747767
Q0275	0	0.509621	0.430893	0	0.456195	0.308587
Q0297	0	0.158566	0	0	0.141942	0.0594379
YAL001C	4.60891	5.53022	4.66821	5.10137	7.10176	6.99071
YAL002W	4.35756	5.06575	4.22807	4.39467	6.19672	5.96367
YAL003W	1592.76	832.488	899.88	1724.62	806.9	1013.47
YAL004W	0	0	0	0	0	0
YAL005C	64.8231	245	136.483	128.706	315.021	276.544
YAL007C	69.7651	57.7355	57.4108	83.921	63.9267	71.9642
YAL008W	12.2569	37.7553	20.9134	11.6472	45.7163	32.0981
YAL009W	12.5934	14.4329	11.9269	13.0397	14.9339	15.4127
YAL010C	6.59304	7.78979	6.5825	7.83538	8.93311	9.7135
YAL011W	6.80017	9.62854	7.87548	5.85194	9.93981	9.19044
YAL012W	209.861	109.912	130.73	241.423	87.6549	139.297
YAL013W	18.4791	19.2525	18.0723	17.4085	19.0315	19.2586
YAL014C	28.2041	22.6504	19.9195	28.5813	22.8072	25.6445
YAL015C	9.61785	14.6092	9.92576	10.0196	17.2127	12.4327
YAL016C-A	18.066	18.7899	20.3712	29.4257	33.2716	39.5043
YAL016C-B	16.6344	93.0554	56.4973	26.4115	68.5379	47.6861
YAL016W	31.713	33.0393	29.2339	35.4908	39.7137	42.7662
YAL017W	3.16465	6.32812	4.47101	3.94536	8.42026	6.93755
YAL018C	0.421006	0.959729	0.752767	0.218535	0.609695	0.4758
YAL019W	16.8751	7.85326	9.83734	17.6273	7.80317	11.4888
YAL019W-A	1.07806	0.632484	0.6481	1.05149	0.572588	1.02043
YAL020C	10.6493	10.0288	9.63318	11.6311	8.82194	9.98175
YAL021C	25.4435	21.8795	20.0669	26.1463	20.9608	24.7553
YAL022C	13.9635	10.3622	10.7439	13.8492	11.3318	13.0689
YAL023C	51.542	34.6103	35.643	55.8679	32.612	46.2071
YAL024C	3.04567	2.5521	2.56814	2.94527	2.78687	2.63415
YAL025C	116.284	61.3739	70.9659	95.0425	54.0643	59.5577
YAL026C	4.91473	5.71542	4.81717	5.96507	6.57058	7.40681
YAL026C-A	7.67665	8.60469	7.61055	6.28244	6.41224	7.68929
YAL027W	9.74068	13.7605	10.0716	11.3372	15.9415	13.9107
YAL028W	1.82857	1.34105	1.06501	2.51672	1.87146	2.75272
YAL029C	12.2233	9.68938	10.176	11.9511	8.86173	13.4741
YAL030W	45.3934	61.817	47.2223	41.8475	74.4848	56.0577
YAL031C	4.12758	5.32528	4.60137	4.72697	6.52879	6.53187
YAL031W-A	5.35002	9.3323	6.01918	4.79571	7.14987	8.90411
YAL032C	8.01042	11.2827	9.35375	7.04336	11.1598	10.5073
YAL033W	32.4766	21.6833	25.3181	30.5139	17.4519	25.0866
YAL034C	6.93751	9.42444	6.78203	7.04389	8.9433	12.1683
YAL034C-B	5.04693	4.72167	4.36822	4.16734	4.35144	3.536
YAL034W-A	7.31586	11.6795	8.51605	6.94151	11.6198	9.71866
YAL035W	78.3997	58.9532	60.2684	81.8968	61.7318	69.5652
YAL036C	63.7026	34.1153	40.0543	59.1665	30.7846	42.059
YAL037C-A	1.39117	0.443302	0.177187	0.883538	0.158731	0.199404
YAL037C-B	1031.67	258.978	299.594	658.115	124.061	243.908
YAL037W	2.62897	2.5198	2.1356	3.25389	2.68078	1.83963
YAL038W	1545.34	388.933	505.813	2000.31	368.915	692.763
YAL039C	31.8628	122.348	89.6257	28.9089	124.822	86.6395
YAL040C	22.9556	10.6969	27.8995	26.9584	8.07946	33.5084
YAL041W	10.6496	6.17888	6.71981	10.5552	6.57051	8.44456
YAL042C-A	11.997	15.9405	12.0984	18.4414	17.2478	16.6103
YAL042W	54.5044	57.6352	49.8035	58.5973	55.2089	57.4511
YAL043C	13.3713	13.6679	12.8976	13.632	15.1854	16.1489
YAL044C	58.9176	80.652	48.4484	47.9422	100.373	38.9492
YAL044W-A	45.4559	77.7885	50.3204	37.7044	67.3133	56.7198
YAL045C	10.6424	14.0261	13.6551	9.92981	13.7145	11.0529
YAL046C	42.8112	82.5004	59.2481	41.9501	85.0888	42.2984
YAL047C	5.60385	5.44002	4.68513	5.71293	6.32844	6.76494
YAL047W-A	0.229839	0.13871	0.0713025	0	0.0772131	0.0811121
YAL048C	4.1481	4.73979	5.04226	5.02207	6.18381	8.51248
YAL049C	33.1964	56.4561	35.9768	33.6644	61.9636	42.5338
YAL051W	4.94387	5.57851	4.62673	6.37052	6.35787	6.77676
YAL053W	20.541	40.9159	21.4568	33.8337	39.405	30.3302
YAL054C	2.35953	41.6975	3.63481	2.52723	86.6619	3.74577
YAL055W	8.63708	18.0765	12.2456	9.45282	21.3927	14.8
YAL056C-A	5.62377	4.73645	4.91705	3.05158	4.27425	3.97301
YAL056W	8.14916	10.9827	9.38278	9.29154	12.9317	13.6262
YAL058W	6.84087	6.82694	6.01741	7.9381	6.85599	7.93585
YAL059C-A	1.58378	0	0.700086	4.2901	0.734025	0
YAL059W	102.016	44.8837	55.1715	70.8727	30.6269	42.1688
YAL060W	26.7293	112.41	77.6947	33.7041	114.946	138.511
YAL061W	3.63463	8.3758	4.37635	3.83137	13.1279	6.31379
YAL062W	3.11807	23.8392	8.13577	3.48101	20.8089	13.5709
YAL063C	2.08127	4.59115	3.16528	2.44023	5.39554	4.36725
YAL063C-A	5.89134	4.8589	5.9587	5.31898	4.54722	7.45096
YAL064C-A	3.055	6.12936	4.81898	3.21327	6.35883	6.42186
YAL064W	2.07494	2.25582	1.01047	1.45346	1.32301	2.27434
YAL064W-B	1.07074	2.41383	1.65132	1.27575	3.34248	2.72179
YAL065C	3.32383	4.45741	3.0098	2.89607	5.34196	3.0248
YAL066W	0.0995219	0.0634262	0.126757	0	0.283885	0
YAL067C	2.17918	6.70229	3.675	2.54375	6.46471	2.31952
YAL067W-A	0.295916	0	0	0.522543	0	0
YAL068C	0	0.744339	0.240936	0.333162	0.358188	0.445676
YAL068W-A	0	0.650954	0.216821	0.540586	0.485592	0
YAL069W	1.5221	1.30106	1.15106	0.906276	0.563011	0.681787
YAR002C-A	109.393	116.07	92.3098	118.235	116.976	111.46
YAR002W	27.6444	16.714	18.7426	28.7677	17.697	20.7453
YAR003W	13.1022	7.49719	7.52144	11.8742	9.10234	10.0464
YAR007C	22.3862	23.2797	19.2525	23.3307	24.7856	20.1001
YAR008W	18.4399	17.9519	15.5897	16.6649	16.0244	12.8012
YAR009C	60.3131	17.065	13.9492	26.1857	10.4974	18.1207
YAR010C	3.93525	2.08721e-07	7.09698e-05	14.4621	1.16602	7.33723
YAR014C	18.674	12.0998	11.9893	16.1779	14.0848	12.6847
YAR015W	76.6332	42.9939	32.5348	53.1828	43.6295	30.866
YAR018C	12.2274	11.2909	9.88849	8.70635	14.5855	9.40371
YAR019C	3.07268	2.87347	2.49928	3.135	3.33854	3.55491
YAR019W-A	1.41452	0.751543	0.322545	1.19077	0.716194	0.614852
YAR020C	1.34799	1.42332	1.12798	1.58958	2.37246	1.71096
YAR023C	4.87409	4.9107	4.63312	5.03598	5.27506	5.98462
YAR027W	27.2698	35.0859	22.8018	49.181	45.2487	36.2654
YAR028W	14.6842	8.79406	8.45849	23.2955	9.65424	10.4181
YAR029W	16.0317	6.63218	8.06008	13.1738	6.41826	9.2723
YAR030C	2.85744	1.61873	1.7186	3.08764	0.996209	2.21853
YAR031W	5.1402	2.59426	2.62212	5.72467	2.53037	3.07035
YAR033W	10.8173	8.80118	6.86628	12.3505	9.02365	11.063
YAR035C-A	0.319453	1.01795	0.406874	0.253608	1.27573	0
YAR035W	0.954037	12.6153	3.01594	0.986246	23.0005	3.31048
YAR042W	8.66851	9.59369	9.42351	11.1291	12.5486	16.2128
YAR047C	0	0	0	0	0	0
YAR050W	0.515997	1.89984	1.14976	0.682654	1.95921	1.42672
YAR053W	11.5125	8.52492	8.23919	12.012	8.50692	10.2938
YAR060C	3.25506	6.27597	3.9884	2.97666	5.33595	5.61063
YAR061W	11.6441	20.9433	18.6206	12.3254	23.7668	21.8826
YAR062W	1.20911	1.49913	1.36581	1.02836	2.22095	1.3565
YAR064W	5.73296	8.97159	7.52848	5.68862	7.98444	5.96096
YAR066W	0	0	0	0	0	0
YAR068W	4.09456	6.05332	5.66019	3.45429	6.3338	6.84524
YAR069C	1.46254	0.573594	0.501516	0.625199	0.385096	0.846602
YAR070C	0	0	0	0	0	0
YAR071W	132.837	11.2154	35.8596	143.591	9.61373	14.1909
YAR073W	0.462208	0.916429	0.686448	0.864657	1.60928	1.32832
YAR075W	0	0	0	0.0420324	0	0
YBL001C	154.113	293.015	178.9	149.158	297.519	242.921
YBL002W	628.41	487.429	592.576	633.875	413.472	602.913
YBL003C	525.571	425.102	602.984	560.048	337.62	628.367
YBL004W	14.3498	9.14526	10.5193	12.9405	6.6614	11.3444
YBL005W	8.46225	6.1511	4.93992	7.31892	6.28136	6.73859
YBL005W-A	3.01176	0.0150777	0.8655	7.34014	1.03532	3.47203
YBL005W-B	23.1459	8.55776	6.95801	23.5427	7.84006	11.3855
YBL006C	41.0172	40.3436	37.8912	40.5202	35.7695	43.8397
YBL006W-A	0	0	0	0	0	0
YBL007C	17.8168	17.9076	16.534	22.2897	22.8487	28.1324
YBL008W	7.34101	6.00818	6.40787	6.98034	6.18127	6.56261
YBL008W-A	0	1.21654	0.945481	0.505137	0.968	0.760025
YBL009W	16.6334	14.2603	13.5689	15.7838	13.5106	15.095
YBL010C	10.2879	11.3374	9.66616	8.83255	12.2387	8.99302
YBL011W	13.5434	16.1672	13.4284	15.4281	18.5018	18.8468
YBL012C	5.08595	6.70999	4.97822	8.06623	10.3426	10.9159
YBL013W	0.970023	1.22838	0.770168	0.940103	1.78236	1.37234
YBL014C	7.8164	4.13258	5.60239	7.29143	4.23539	5.91267
YBL015W	7.281	107.873	40.3027	9.40665	174.101	37.1024
YBL016W	39.2531	25.7167	23.6445	33.6749	27.1333	26.4623
YBL017C	9.51971	10.2213	8.93467	10.7035	10.1984	11.7423
YBL018C	40.496	27.2875	29.8902	35.6035	21.3155	23.2847
YBL019W	4.38428	6.86323	5.4412	5.566	8.55961	7.69789
YBL020W	14.0676	15.5521	14.4372	14.9749	15.0389	16.8413
YBL021C	19.71	46.7347	36.4005	22.9094	41.0856	37.5601
YBL022C	16.5065	25.1225	21.3968	19.1624	36.1332	27.7738
YBL023C	9.37834	7.916	7.14991	9.67043	9.49377	8.76057
YBL024W	58.8755	33.2366	37.823	53.1569	29.7365	37.6032
YBL025W	16.6344	15.3447	13.4245	16.2197	16.7854	15.7164
YBL026W	219.113	229.207	194.339	208.909	219.399	184.936
YBL027W	1871.6	969.7	1134.31	1821.88	823.387	1156.94
YBL028C	322.353	136.34	170.238	247.809	104.53	122.303
YBL029C-A	38.5694	65.4188	56.042	52.2277	77.3612	91.7608
YBL029W	6.46892	6.59979	5.61684	6.68918	6.64445	6.06791
YBL030C	162.471	695.042	654.285	182.029	777.519	633.997
YBL031W	8.76933	5.92332	5.23061	7.97912	5.72512	5.59879
YBL032W	43.8576	32.6917	35.0954	46.2041	34.1572	48.3943
YBL033C	16.9442	52.093	35.9302	20.052	49.7509	40.8672
YBL034C	2.94756	3.17684	2.53615	3.07451	3.128	2.84354
YBL035C	9.93525	9.26174	8.40491	9.0316	8.53059	7.98595
YBL036C	50.0118	33.5914	33.1091	50.3889	34.1883	32.9128
YBL037W	5.50271	8.97353	7.43488	5.9912	11.3605	8.71897
YBL038W	28.1896	70.0543	62.2059	25.5791	92.7309	61.6073
YBL039C	108.625	50.7191	60.9415	101.856	42.4608	60.3502
YBL039C-A	0	0	0	0	0	0
YBL039W-B	1474.91	3471.32	1721.99	1273.62	3565.02	2345.89
YBL040C	51.9935	52.6266	38.952	58.4664	60.7513	48.7133
YBL041W	111.379	107.899	91.5499	125.657	123.601	113.573
YBL042C	33.4705	31.433	40.6423	35.9814	26.3528	40.6149
YBL043W	3.10943	58.6186	57.162	9.16633	60.3133	61.2595
YBL044W	0.272376	0.303778	0.260185	0.324351	0.116542	0.146405
YBL045C	49.7918	233.425	198.402	48.5021	301.905	143.996
YBL046W	11.0316	9.55375	8.84259	10.9427	9.56892	8.90853
YBL047C	16.7308	19.9744	16.8626	19.737	22.9896	26.6482
YBL048W	10.3114	27.712	10.2835	11.5068	25.8058	14.2222
YBL049W	9.83929	38.0744	10.974	11.2206	36.5329	19.2459
YBL050W	41.0499	42.028	35.0048	44.5473	52.985	49.3684
YBL051C	19.6757	14.0731	13.8056	21.7334	12.1294	16.4802
YBL052C	7.21493	5.15305	5.26333	7.21081	6.09265	6.98129
YBL053W	12.9972	10.5158	10.5034	8.56055	7.35961	8.25456
YBL054W	44.0109	27.6949	31.5846	35.7617	19.2676	28.6189
YBL055C	24.3035	16.116	16.6771	24.6297	14.9263	18.407
YBL056W	49.2228	45.5713	39.4851	51.18	54.7625	56.5022
YBL057C	41.4704	33.3866	30.5843	44.7757	30.5949	33.0326
YBL058W	45.4541	39.6504	36.7937	49.354	52.4774	48.8302
YBL059C-A	50.4662	137.879	114.694	41.9008	174.211	98.1268
YBL059W	8.60383	20.501	13.841	7.92635	21.2089	13.4138
YBL060W	6.18408	6.08017	5.03968	5.67228	6.81715	4.96818
YBL061C	16.1206	8.62541	9.03642	15.1945	9.60978	9.48573
YBL062W	28.9273	20.9353	17.7426	14.5172	14.0184	11.5211
YBL063W	3.65555	3.29346	2.96475	3.69266	3.91378	4.19706
YBL064C	7.41741	88.9065	32.0745	8.78207	132.761	53.6633
YBL065W	1.32989	1.80938	1.91374	1.3215	3.66776	1.85779
YBL066C	2.53744	7.19221	6.24354	2.87152	8.23815	5.11492
YBL067C	13.2824	16.0875	12.9673	14.0861	20.2915	18.4638
YBL068W	49.7994	35.6753	35.9155	46.8348	33.2329	32.1409
YBL068W-A	43.9606	24.0041	23.5404	30.2523	14.6804	19.8766
YBL069W	16.4903	9.26189	9.70052	23.0513	10.3896	12.0969
YBL070C	10.8301	6.80469	5.81596	18.356	9.76083	11.7686
YBL071C	54.737	31.9668	32.1328	41.8746	22.4269	29.6714
YBL071C-B	0.522741	0.249861	0.915466	1.34873	0.372778	0.655618
YBL071W-A	119.952	80.3339	73.5642	110.341	63.3712	70.602
YBL072C	2069.8	1151.2	1244.76	2016.46	951.029	1326.28
YBL073W	2.22837	2.81659	2.07462	1.38625	3.93065	3.27292
YBL074C	2.76647	2.86195	2.46074	3.37422	4.03649	3.31731
YBL075C	3.95222	5.2657	3.67065	3.74655	4.92622	4.20421
YBL076C	82.5573	49.2113	56.0928	107.385	49.9474	83.5582
YBL077W	86.5532	52.1546	57.1055	43.9514	22.034	39.2798
YBL078C	13.1596	49.3782	16.7138	20.014	58.1623	28.6647
YBL079W	12.7556	10.5096	10.9697	11.9743	9.20153	11.9234
YBL080C	3.30823	8.25681	6.7132	3.13741	12.3034	8.1381
YBL081W	39.4481	17.5837	23.3592	30.0506	9.57841	14.418
YBL082C	14.7042	13.601	11.8207	15.5489	13.3228	15.1083
YBL083C	14.218	13.5155	11.6827	11.1614	9.13214	11.9744
YBL084C	5.17241	4.16368	4.63079	5.90908	4.19007	5.94435
YBL085W	11.2387	5.98419	10.4808	13.623	6.45971	13.4925
YBL086C	7.29474	6.75422	6.58731	8.72457	8.02729	11.3514
YBL087C	971.171	437.953	578.311	976.893	355.851	553.609
YBL088C	2.05646	3.43013	2.59608	2.26128	3.67562	3.08246
YBL089W	6.14036	6.21324	5.4402	7.58575	6.21946	7.9907
YBL090W	37.7931	104.682	82.4615	35.0376	132.297	72.7941
YBL091C	53.2749	40.3092	39.2783	56.1841	45.1484	49.2618
YBL091C-A	12.1964	16.1601	12.6067	12.9198	17.6594	17.721
YBL092W	3356.52	1696.05	2046.32	3357.65	1441.19	2252.78
YBL093C	50.9495	33.4416	34.1484	50.2521	28.1363	43.7944
YBL094C	7.96825	18.0594	10.8534	8.36332	19.4103	11.8483
YBL095W	7.69258	13.4251	8.1572	8.47047	15.451	8.57376
YBL096C	4.39784	5.54555	6.17599	6.6172	8.50731	6.27522
YBL097W	2.55532	1.8815	2.06967	2.50131	2.22208	2.43142
YBL098W	13.4644	11.3888	11.825	13.4361	15.5222	11.9061
YBL099W	100.214	343.562	285.517	90.3524	389.026	323.398
YBL100C	53.7374	242.806	205.828	91.8783	406.892	330.89
YBL100W-A	0	0.292868	0	1.6118e-05	0	0.000166192
YBL100W-B	2.59174	1.62699	1.47519	3.14487	2.03442	2.17284
YBL100W-C	1.4016	1.78651	1.57918	1.54067	2.9524	3.94073
YBL101C	3.17843	5.32121	3.51625	3.74613	6.64871	5.22169
YBL102W	29.2964	34.1244	29.6716	29.9593	37.1883	40.549
YBL103C	9.03227	9.64109	8.66979	10.4234	10.5648	10.6176
YBL104C	5.53535	5.08533	4.7646	5.90817	5.73799	6.20784
YBL105C	10.8848	11.6221	10.0545	11.3681	11.9556	12.3282
YBL106C	3.59032	3.86558	3.26508	3.23177	2.97412	4.05135
YBL107C	36.8666	49.0522	42.0759	33.3812	57.1669	43.1882
YBL107W-A	1.63137	2.30774	1.36283	0.900819	1.20955	2.17376
YBL108C-A	0	1.49312	0	0	1.12367	0
YBL108W	0	0	0.0648755	0	0	0.0791216
YBL109W	0.915748	1.22931	0.522521	0.355667	0.607547	0.635715
YBL111C	1.50873	3.82604	3.22238	3.16272	4.31717	5.66892
YBL112C	21.5864	25.194	27.6745	30.1951	32.8927	40.2915
YBL113C	8.57468	12.2368	10.0935	8.40234	11.6019	12.9444
YBL113W-A	13.3712	15.9773	16.6532	14.1903	14.7678	17.9381
YBR001C	3.95788	9.55614	8.8636	4.34767	11.358	10.1678
YBR002C	34.5262	17.192	23.739	32.2893	17.262	26.838
YBR003W	13.1877	25.8308	22.5169	14.8985	36.6972	28.1153
YBR004C	16.6936	15.037	15.1724	22.1794	13.8353	20.8152
YBR005W	28.5862	30.9515	15.9801	71.3211	35.7891	21.7489
YBR006W	3.66982	10.4149	4.69916	5.48314	15.8285	8.10181
YBR007C	7.42398	4.69891	4.78457	7.15744	4.4533	5.74956
YBR008C	9.30679	8.90819	6.85851	10.1942	8.94971	9.50601
YBR009C	1238.53	1442.97	1473.18	1323.57	1285.08	1603.8
YBR010W	915.252	1093.93	1157.86	942.523	914.587	1407.2
YBR011C	451.276	338.977	311.935	441.299	339.461	347.096
YBR012C	0	0	0	0	0	0
YBR012W-A	0	0.0815867	0	0	0	0
YBR012W-B	0.0458429	0.018533	0.0282079	0.0515015	0.0744195	0.0603361
YBR013C	0	0	0	0	0	0
YBR014C	26.2342	48.2157	26.5062	30.3152	47.9509	39.1021
YBR015C	37.9003	36.9946	33.518	38.8776	34.7433	37.8758
YBR016W	86.3352	143.304	96.9293	102.909	165.327	131.194
YBR017C	22.8445	13.0302	12.2885	24.2714	13.6912	15.045
YBR018C	0.968234	2.63817	1652.61	1.26997	1.40095	2516.22
YBR019C	2.28315	3.69133	1021.49	2.14405	2.72417	1639.12
YBR020W	3.70309	6.31289	2239.61	3.01277	4.08891	3260.78
YBR021W	8.06457	12.1408	25.344	8.54834	10.4268	18.1571
YBR022W	22.9966	29.9157	25.3442	22.7122	37.1961	22.3841
YBR023C	14.6335	12.9035	9.90739	16.4357	14.6263	10.6803
YBR024W	6.90493	16.9105	12.6478	7.1912	22.1024	15.3943
YBR025C	288.581	124.116	163.776	315.383	130.4	183.879
YBR026C	20.4536	72.1645	32.1021	22.524	99.498	47.5254
YBR027C	4.95671	4.28333	5.72463	4.00174	4.40943	3.91364
YBR028C	19.097	17.5635	17.8859	16.8347	21.9425	19.8171
YBR029C	35.5547	56.6277	39.3551	33.8389	51.6052	44.67
YBR030W	15.5167	12.3458	11.6239	13.3386	11.9941	12.8559
YBR031W	899.71	585.621	595.848	882.601	499.728	678.643
YBR032W	2.60844	1.99486	1.52824	3.23044	1.42858	2.39285
YBR033W	1.79456	4.6035	7.96147	2.18873	6.07982	15.491
YBR034C	144.716	111.446	113.327	123.052	103.317	118.959
YBR035C	59.7993	74.0464	53.052	56.4912	77.6603	60.8541
YBR036C	40.3234	65.5565	44.3697	49.738	65.7917	62.0294
YBR037C	9.21525	29.1904	22.3237	8.44579	41.9124	25.0967
YBR038W	12.4371	10.2027	10.3013	13.3756	13.9785	13.3155
YBR039W	72.8416	249.279	224.178	74.8829	324.667	246.102
YBR040W	0.234251	0.160774	0.195078	0.300409	0.205599	0.116227
YBR041W	10.7333	10.3619	9.26965	13.6593	12.0652	13.0602
YBR042C	17.8708	10.9424	12.306	21.5036	11.5115	16.2151
YBR043C	9.29117	11.4067	6.79265	8.41896	12.3108	7.88465
YBR044C	6.79657	15.2754	12.637	7.17645	21.2132	14.0951
YBR045C	1.59029	2.54798	1.21624	1.22121	2.35717	0.969305
YBR046C	5.48214	47.2065	14.9822	6.77695	53.5703	18.6007
YBR047W	3.26226	35.1316	14.1412	3.35504	31.089	27.1793
YBR048W	1458.38	636.922	783.942	1425.01	547.177	863.101
YBR049C	14.0342	13.6485	13.7844	14.272	15.5676	16.3026
YBR050C	0.995388	10.49	8.05813	0.746508	19.7543	11.1623
YBR051W	1.01754	7.37647	8.45071	0.901349	16.4014	11.2233
YBR052C	40.1529	72.5197	65.7684	43.2564	104.114	103.2
YBR053C	7.41981	22.3122	12.5973	8.46396	33.1981	23.0569
YBR054W	3.86926	23.4262	5.265	21.9341	32.2143	13.3669
YBR055C	9.22739	7.05161	7.94832	9.43998	7.39564	9.68424
YBR056C-B	0	0	0	0	0	0
YBR056W	9.75945	17.0749	10.9401	16.3626	28.4672	23.9179
YBR056W-A	304.039	182.898	89.8821	870.711	157.685	100.731
YBR057C	20.3469	18.2168	18.1495	19.7179	21.8308	22.8489
YBR058C	16.341	11.8602	11.8246	17.4946	13.7334	15.5366
YBR058C-A	246.83	169.16	173.667	224.36	146.467	176.753
YBR059C	7.29501	6.3936	6.17154	8.2156	7.17233	10.0293
YBR060C	12.5537	9.91016	9.33025	12.1436	11.0978	12.0419
YBR061C	42.211	27.2077	31.3067	38.2239	26.8614	34.7404
YBR062C	17.8429	29.6065	18.1534	22.2917	34.5731	25.0403
YBR063C	7.0357	5.62167	5.30612	4.96498	4.6653	5.56657
YBR064W	5.05173	2.89121	3.71772	5.10293	2.48522	3.67345
YBR065C	6.63841	3.94268	4.4524	7.63607	5.6405	7.06558
YBR066C	11.6815	7.27436	6.46879	17.2742	7.57925	11.8777
YBR067C	130.689	1024.88	217.885	120.018	905.912	277.373
YBR068C	73.5522	110.926	85.9701	108.708	101.962	156.922
YBR069C	42.3308	89.5616	68.7563	46.3453	86.4512	82.6013
YBR070C	14.3888	15.9668	14.8767	15.8579	16.0726	19.1339
YBR071W	44.787	79.856	50.2284	52.5019	90.6878	57.9874
YBR072C-A	0.159726	0	0.203437	0.063402	0.136685	0
YBR072W	1.55476	59.6996	9.79509	3.12983	50.4157	13.5105
YBR073W	14.6114	11.3443	9.94017	14.4207	11.988	10.7604
YBR074W	10.9539	8.97647	8.97868	10.8944	9.14043	10.4954
YBR076C-A	18.9657	20.8009	14.5122	16.5739	16.6073	12.1172
YBR076W	0.846947	1.20982	0.716047	0.869452	1.12464	0.784902
YBR077C	28.0459	29.6835	24.4784	28.0302	30.9288	28.3553
YBR078W	327.417	341.75	272.472	395.656	295.014	341.857
YBR079C	104.989	75.6477	75.6907	115.554	75.3101	90.2752
YBR080C	19.8261	19.0533	15.7322	21.8837	21.8827	23.2029
YBR081C	5.91009	5.79121	5.67253	6.02286	7.06412	6.99549
YBR082C	435.204	222.565	273.338	472.127	237.542	300.727
YBR083W	17.57	19.9253	24.242	14.918	31.7003	25.4735
YBR084C-A	1364.18	737.943	845.075	1385.47	625.667	890.75
YBR084W	40.2584	24.8022	31.7399	45.3252	19.356	34.7383
YBR085C-A	201.11	1259.77	251.556	355.589	1315.41	400.235
YBR085W	6.61654	0.951819	1.37136	7.66543	0.852035	1.73
YBR086C	25.1078	25.1792	17.7133	31.0179	26.2023	29.8616
YBR087W	29.4533	21.4697	21.2117	30.7786	22.6179	26.132
YBR088C	52.3896	47.1922	45.6077	40.6198	37.254	42.878
YBR089C-A	187.805	319.4	199.523	175.25	285.231	250.828
YBR089W	30.3164	27.7402	33.3051	35.5722	32.412	34.1526
YBR090C	27.004	50.9417	32.3419	30.9458	45.5714	38.0551
YBR091C	39.499	48.6534	42.5601	37.5474	40.8155	39.1156
YBR092C	63.0557	29.806	22.384	57.7912	29.0582	24.7299
YBR093C	138.301	38.1979	59.1021	84.948	23.7863	26.3593
YBR094W	12.6646	10.4186	9.03819	11.0798	11.6012	11.2799
YBR095C	10.8938	13.2859	11.5748	10.7874	14.1988	13.1344
YBR096W	32.0174	33.0458	28.3883	38.5267	39.1452	45.5137
YBR097W	2.29333	2.85024	2.26745	2.74813	3.52652	3.03687
YBR098W	3.51738	4.08859	3.15544	3.22946	4.99046	3.6059
YBR099C	4.18221	3.63394	2.18999	2.43219	2.46255	3.13349
YBR101C	63.347	60.106	58.6478	75.0799	64.2062	57.7047
YBR102C	9.6273	8.83126	8.31039	10.0394	10.2087	11.2665
YBR103C-A	0.718769	0.0572598	0.17165	0.213982	0.153771	0.128782
YBR103W	9.1081	12.4633	9.12134	8.51734	12.8974	11.8743
YBR104W	40.7917	15.0369	16.1736	37.703	9.53796	15.4005
YBR105C	9.11336	21.2931	30.4126	9.89866	17.9902	47.0646
YBR106W	448.823	337.701	307.08	479.99	265.868	338.415
YBR107C	11.0631	9.11568	9.35937	11.5757	10.7348	11.4784
YBR108W	3.5925	5.00294	3.59556	4.96791	6.4061	6.06788
YBR109C	247.381	305.391	216.8	233.407	300.616	253.431
YBR109W-A	8.71898	15.9531	12.0006	10.7177	15.8852	38.2987
YBR110W	12.75	20.3495	13.9595	15.262	20.7815	23.3906
YBR111C	55.3299	73.6505	58.2321	69.9708	89.4429	96.0948
YBR111W-A	86.5218	81.2026	80.4057	97.6674	106.629	103.237
YBR112C	24.0898	26.0858	22.4503	25.6155	25.1272	29.9316
YBR113W	13.317	13.1176	11.5326	21.8499	21.8003	23.658
YBR114W	5.60797	4.23169	4.00694	7.26095	4.21531	7.10003
YBR115C	16.2014	10.9643	9.93441	19.1017	11.1158	11.8732
YBR116C	0.643672	3.14631	0.817745	0.802655	2.61267	2.19212
YBR117C	1.8408	3.71784	1.63884	2.03952	3.66268	2.65947
YBR118W	4082.88	2956.23	2603.63	3596.4	2882.38	2993.06
YBR119W	14.6857	19.5915	16.0768	16.0647	22.3794	22.3155
YBR120C	22.203	61.4416	53.7408	17.9248	98.5959	36.0124
YBR121C	151.376	109.499	115.376	163.28	115.859	132.337
YBR121C-A	0	0	0	0	0	0
YBR122C	56.3434	110.001	111.334	46.3503	139.906	102.648
YBR123C	7.79702	7.11404	7.14952	7.58942	8.90078	8.96211
YBR124W	1.90874	1.68568	2.37723	2.4624	2.90934	2.88142
YBR125C	16.3561	18.4474	17.5216	18.6478	19.6336	25.4965
YBR126C	23.721	30.229	23.3391	41.877	50.9453	77.4369
YBR126W-A	468.076	241.079	309.539	471.877	282.258	446.725
YBR126W-B	52.9189	28.3057	36.8512	55.1089	35.3286	51.6419
YBR127C	156.261	117.523	109.86	157.219	122.788	145.7
YBR128C	1.88929	3.31358	2.07905	2.05183	5.16498	2.968
YBR129C	13.8185	15.9296	13.4805	15.1397	18.7174	13.9429
YBR130C	28.03	15.8756	20.6842	30.0283	17.1664	23.5646
YBR131C-A	0	0	0	0	0	0
YBR131W	3.75572	2.5554	2.65135	4.0745	3.19106	3.92253
YBR132C	1.06745	12.5829	5.04983	1.37628	18.1091	6.28699
YBR133C	13.022	9.20052	9.18286	11.3807	9.77943	10.1251
YBR134W	2.49474	1.88572	1.99514	2.39506	2.35	1.87109
YBR135W	46.0852	30.8043	30.5512	44.0834	31.7329	33.8497
YBR136W	1.57054	2.06135	1.3736	1.56706	2.07431	1.69439
YBR137W	33.0076	50.3861	34.2349	32.1222	56.983	44.1783
YBR138C	4.15197	5.55797	4.23764	3.32561	7.6295	4.68265
YBR139W	8.00457	14.7108	7.75022	10.3092	21.7652	18.9986
YBR140C	3.51739	5.37311	3.93399	3.09375	4.97609	4.5903
YBR141C	15.3705	11.593	12.5808	13.8752	9.47597	12.5037
YBR141W-A	0	0	0	0	0	0
YBR142W	38.6686	20.35	25.3904	38.4628	16.7769	28.7731
YBR143C	189.36	124.379	128.299	188.772	130.849	147.36
YBR144C	0.285394	0.666908	0.424076	0.302092	0.434177	0.204536
YBR145W	13.3509	10.9155	8.60559	13.7378	8.71076	10.2027
YBR146W	40.9174	95.4739	92.6721	37.6972	135.001	89.7215
YBR147W	0.545134	4.41222	1.52749	0.706861	6.04371	3.16456
YBR148W	0.862001	0.978862	0.713631	1.0576	0.92989	0.617779
YBR149W	31.9516	117.372	57.0006	38.1328	160.933	100.533
YBR150C	1.9751	3.54543	2.39226	2.41532	4.32801	3.44314
YBR151W	34.2886	36.6985	27.0335	39.7141	49.8122	42.6742
YBR152W	7.29494	6.73119	6.8325	7.97228	8.02697	7.29013
YBR153W	20.7099	22.7639	19.6051	18.5102	24.4927	17.9776
YBR154C	174.261	111.216	118.564	156.169	101.839	116.665
YBR155W	47.8132	21.2494	28.6057	45.8371	18.0793	28.7072
YBR156C	5.20752	4.49242	4.30431	4.9642	5.16439	5.06641
YBR157C	10.6754	44.6428	22.2556	9.90492	54.9628	20.418
YBR158W	61.69	60.5261	84.6548	62.4367	83.4239	126.528
YBR159W	43.6596	41.1508	36.3286	54.0986	48.4927	46.4151
YBR160W	33.3357	41.6979	28.5962	34.7473	46.8663	36.9213
YBR161W	4.49835	3.42981	3.06373	5.90158	3.20205	3.98358
YBR162C	185.33	186.891	162.088	232.297	154.318	198.15
YBR162W-A	1178.71	675.69	850.805	1052.52	588.149	733.488
YBR163W	9.61121	6.17753	6.84077	7.90337	5.67949	7.34033
YBR164C	82.3097	55.2642	56.106	75.5327	59.3053	61.6994
YBR165W	9.65894	11.2666	8.31467	9.75365	10.8518	8.338
YBR166C	25.2617	21.5918	20.186	26.8877	23.8882	21.2241
YBR167C	35.473	33.0492	26.1696	28.7507	30.129	26.1449
YBR168W	4.9658	5.77877	4.61178	5.19837	6.92967	6.55952
YBR169C	2.86223	7.68214	3.59788	4.50138	10.5809	6.25138
YBR170C	11.3496	11.7302	9.03466	12.2938	14.6487	10.2564
YBR171W	61.2938	57.6992	48.6709	70.9219	53.554	58.1092
YBR172C	26.8441	30.8396	29.4257	26.2557	33.7273	34.3765
YBR173C	84.8201	109.806	74.6446	91.0221	112.23	95.1795
YBR174C	3.11674	1.57806	1.97369	3.66488	1.87646	1.65718
YBR175W	13.0596	8.24511	9.39012	11.8802	7.43307	10.2332
YBR176W	10.4354	10.1657	9.03059	11.3658	11.3726	9.91893
YBR177C	27.9093	24.9317	22.8681	25.7607	33.3907	30.5095
YBR178W	2.44235	2.52798	2.57274	3.51105	3.70555	3.70023
YBR179C	7.04568	13.3155	10.3188	6.76286	16.8753	11.9775
YBR180W	1.25178	0.594312	0.593864	1.42062	0.555971	0.650266
YBR181C	1280.14	665.316	778.471	1307.02	601.592	820.159
YBR182C	3.25639	3.22829	2.07376	7.05922	2.66467	2.99385
YBR182C-A	4.04308	8.76075	6.17939	6.41945	6.91969	6.95423
YBR183W	2.86577	5.68207	3.12705	7.33082	10.8612	7.31455
YBR184W	1.42103	1.81127	1.37813	1.75487	1.79094	1.81719
YBR185C	10.1655	41.2145	30.1394	11.754	57.3093	33.82
YBR186W	3.18326	1.78941	1.6848	2.61521	1.72353	1.65752
YBR187W	85.343	40.5689	47.0031	88.2172	40.3398	40.3708
YBR188C	20.5733	29.1293	25.8319	22.5628	34.2128	27.1329
YBR189W	2073.54	1003.6	1198.63	2014.72	843.399	1176.07
YBR190W	1.2646	0.929934	0.681437	1.85344	0.832444	0.488016
YBR191W	1802.04	904.44	1077.98	1747.21	776.386	1156.95
YBR191W-A	43.2987	20.6685	26.4753	33.2785	13.2858	22.5008
YBR192W	13.9404	19.8667	22.2415	14.5839	25.0568	21.7001
YBR193C	19.0262	20.9564	17.4811	18.1672	22.158	22.0053
YBR194W	18.837	24.2236	20.4486	17.8813	29.0651	23.5411
YBR195C	10.1841	6.92161	6.73497	9.73401	6.77156	7.3583
YBR196C	353.248	162.35	159.91	414.847	159.476	229.518
YBR196C-A	3.10508	2.08884	2.08726	3.69761	2.16509	1.73083
YBR196C-B	5.42157	3.76933	5.17892	6.45614	3.44447	4.85692
YBR197C	20.3192	14.6161	13.998	17.6663	14.8708	16.8854
YBR198C	20.7017	15.7287	16.1441	20.6534	16.6988	18.16
YBR199W	22.588	25.7805	19.1886	27.8402	29.2873	28.1372
YBR200W	13.6999	14.6765	12.144	13.5395	18.495	14.9851
YBR200W-A	0.156822	0.549694	0.649148	0.124499	0.357867	0.224783
YBR201C-A	49.6813	98.6151	42.1847	39.4411	69.9719	47.1033
YBR201W	11.8904	17.4471	15.1623	15.2606	18.6544	20.9591
YBR202W	17.3912	17.9029	17.0093	15.9139	20.7976	20.7536
YBR203W	2.79589	13.1971	9.23577	2.66274	14.3782	12.7012
YBR204C	10.3476	14.3274	10.7396	10.8123	22.4541	16.5026
YBR205W	29.7105	26.2114	23.525	33.8448	29.9037	29.8749
YBR206W	42.644	39.3306	28.5224	31.6094	27.5744	28.3965
YBR207W	12.2692	40.5101	26.8331	15.4025	38.6064	54.2038
YBR208C	9.05334	4.49947	12.7554	8.47864	6.41977	7.73243
YBR209W	1.76848	5.45739	1.77824	2.88183	5.04457	3.00183
YBR210W	29.9641	21.2072	20.1366	32.7854	23.0287	22.9582
YBR211C	7.52541	8.87728	9.0983	7.81948	9.2448	10.6235
YBR212W	12.8394	23.0155	15.2738	17.0367	29.5922	24.3247
YBR213W	10.9151	10.3642	11.619	9.95314	8.84349	9.68855
YBR214W	6.96157	21.1622	9.83425	12.0256	30.1649	28.2855
YBR215W	10.7828	9.86635	8.54956	10.658	10.2526	10.4238
YBR216C	8.62757	8.65188	7.0475	8.15125	10.2158	9.2924
YBR217W	11.8879	10.3391	10.0941	12.449	11.8637	11.9909
YBR218C	30.43	27.3496	22.377	33.9463	29.5256	28.1393
YBR219C	0	0.46151	1.14222	0.885223	0	0.194369
YBR220C	12.1034	12.4094	12.2414	13.169	13.2407	13.8943
YBR221C	115.711	151.199	138.431	126.339	176.824	177.793
YBR221W-A	0.739305	2.59142	0.863153	0.293461	1.96827	1.148
YBR222C	19.4825	90.1888	38.0432	22.4297	99.1381	34.0452
YBR223C	3.35589	5.48652	3.85757	3.92379	6.28079	5.8788
YBR223W-A	0	0	0	0	0	0
YBR224W	0.819085	1.03187	1.15651	1.12089	2.25659	1.31712
YBR225W	3.22967	3.93534	2.87411	3.82174	4.54062	3.95172
YBR226C	4.06733	5.02384	3.81921	3.44681	3.82713	4.08889
YBR227C	14.5925	12.7673	13.3768	17.0171	13.1034	16.6486
YBR228W	10.7757	11.2254	9.77285	10.5223	11.5328	12.5856
YBR229C	5.09133	6.20094	5.28216	5.95771	7.70251	6.90763
YBR230C	28.6808	351.269	179.913	31.0406	498.185	164.276
YBR230W-A	83.5079	469.988	344.923	86.3708	326.106	328.324
YBR231C	10.0608	13.9261	8.17175	10.2291	13.5134	9.4241
YBR232C	8.93917	8.72309	7.6653	13.6236	11.7421	11.196
YBR233W	8.66509	8.56743	7.33705	8.96596	8.41597	8.44756
YBR233W-A	55.1689	57.4845	58.1407	56.3943	51.4581	55.1965
YBR234C	56.6694	53.8486	44.0746	60.8796	69.5221	59.757
YBR235W	4.55913	4.72091	3.81684	4.57749	4.8658	5.13704
YBR236C	22.9612	20.1255	17.854	24.6616	24.6924	22.7876
YBR237W	5.56584	6.07191	5.43488	5.78319	6.41907	6.76945
YBR238C	24.9328	3.90809	9.1828	31.7555	3.41056	14.0257
YBR239C	8.2065	5.88457	5.40715	7.39579	5.28335	6.22316
YBR240C	0.782442	1.28527	0.898311	0.831139	1.21969	1.45324
YBR241C	2.58154	11.4975	4.47142	2.55183	14.1144	7.72452
YBR242W	60.6732	31.6943	35.6215	57.4649	27.6033	36.5205
YBR243C	12.8492	14.5565	12.2036	13.8854	14.9769	12.9558
YBR244W	21.1596	6.54313	8.55813	29.223	6.881	7.89641
YBR245C	16.0726	11.1753	12.0906	17.1644	12.4128	14.3171
YBR246W	27.2549	19.0523	18.235	26.2774	19.4679	22.6207
YBR247C	67.3825	37.7877	44.2573	59.5935	28.2484	41.5761
YBR248C	36.8816	26.6862	25.7141	34.3597	23.8636	24.4964
YBR249C	263.231	193.264	188.046	255.217	152.82	191.829
YBR250W	0.650143	0.556403	0.621045	0.530884	0.683524	0.725543
YBR251W	14.9002	35.1509	36.2193	13.1112	50.5871	31.364
YBR252W	112.925	71.2528	80.713	108.331	56.8476	75.2981
YBR253W	35.4234	37.0823	31.1063	35.0976	32.4448	37.833
YBR254C	25.5791	18.1683	18.8864	24.5153	15.1638	19.1822
YBR255C-A	23.9772	77.0319	56.5549	23.2775	76.1767	72.5659
YBR255W	5.88516	6.45876	5.05331	5.80378	6.93953	7.07342
YBR256C	55.0941	60.5226	49.8946	59.6604	59.4184	58.8223
YBR257W	15.3258	14.1083	12.8511	13.41	13.3662	13.158
YBR258C	13.9729	14.347	12.2599	12.6951	16.622	12.2394
YBR259W	5.3862	5.36301	4.25052	5.70135	6.24336	5.53981
YBR260C	9.57912	9.87006	8.79541	10.1246	10.7596	11.4759
YBR261C	50.6318	30.6666	35.4127	48.8866	25.9896	37.4815
YBR262C	68.3337	215.89	149.582	63.5797	238.115	153.254
YBR263W	63.1395	63.1277	54.096	77.2716	57.2113	64.4117
YBR264C	14.0749	15.5311	15.3237	14.6138	14.9549	16.3862
YBR265W	41.1404	41.4164	40.2817	38.0058	43.4387	44.8004
YBR266C	17.1513	11.0847	12.6335	14.8113	14.4174	17.2033
YBR267W	59.8619	44.8578	47.6268	43.2543	32.9664	40.9686
YBR268W	58.5461	104.046	102.486	44.188	112.308	85.5854
YBR269C	22.2879	136.881	75.849	31.2881	155.528	103.749
YBR270C	3.35196	3.43606	3.03817	2.86522	3.36926	3.27931
YBR271W	26.5459	11.449	14.4586	21.6064	8.98557	13.3724
YBR272C	9.81598	12.7334	10.5728	10.1249	16.0467	15.1188
YBR273C	18.6524	21.0724	17.6502	22.8106	28.1417	29.8401
YBR274W	8.37967	7.6116	6.98425	10.0372	9.34577	10.8628
YBR275C	5.1222	4.96175	4.69776	5.87659	5.10391	6.44502
YBR276C	12.4883	10.1038	10.3164	12.9064	12.0167	12.9647
YBR277C	1.34471	1.24415	0.783078	2.29181	1.84364	1.56749
YBR278W	14.7807	14.6052	12.2875	11.8405	13.004	12.8618
YBR279W	29.325	23.5695	23.3953	29.936	27.9892	25.3368
YBR280C	3.28852	5.01378	2.78755	5.0734	7.38951	5.17325
YBR281C	11.3272	6.54132	7.066	12.8744	7.97256	9.04219
YBR282W	35.6531	82.2968	81.2284	31.4406	104.517	66.6403
YBR283C	76.9572	65.5491	60.8134	85.7885	62.2822	73.4117
YBR284W	0.543214	1.89849	0.755104	0.816126	2.03269	1.09258
YBR285W	1.81938	22.1595	7.98172	1.96596	29.3222	11.9888
YBR286W	118.082	135.501	92.4971	144.333	155.603	135.97
YBR287W	45.4639	31.1012	40.8082	77.2426	34.7942	67.9522
YBR288C	18.4362	12.4167	12.6209	18.4525	13.0458	14.5167
YBR289W	6.57915	8.17397	6.35057	6.01138	7.76182	7.34407
YBR290W	22.1768	28.2775	24.6338	28.5425	29.7022	29.2779
YBR291C	22.6457	21.294	13.1416	19.4168	19.6656	13.4776
YBR292C	1.67589	2.81967	2.39065	1.33046	1.79745	1.48933
YBR293W	8.71176	8.15277	7.84244	9.67761	9.58464	10.1951
YBR294W	3.02835	17.7031	5.80964	3.34528	15.4014	5.14399
YBR295W	3.23819	6.35267	3.23208	5.05865	5.4741	6.66313
YBR296C	40.8889	86.4542	132.589	39.2974	105.707	62.2492
YBR296C-A	1.18597	9.75707	9.20043	1.45508	8.98022	6.56788
YBR297W	4.85972	20.4115	25.3071	3.90579	19.4636	30.1226
YBR298C	1.73178	12.6255	13.0264	2.09615	13.2335	28.8855
YBR298C-A	0	1.07382	1.02192	0	1.02991	0.905667
YBR299W	0.59697	7.56824	5.29489	0.693594	7.7502	6.91199
YBR300C	0.400325	0.264671	0.656183	0.998143	0.444861	0.839466
YBR301W	1.69146	1.33234	1.2306	1.66783	0.783783	1.57933
YBR302C	9.63891	13.3576	8.63884	15.3441	14.8517	14.3321
YCL001W	55.4193	57.3566	40.3041	60.4885	60.7601	51.2367
YCL001W-A	1.9201	2.38913	1.45569	1.56063	2.63421	1.80204
YCL001W-B	5.78798	7.59446	3.90278	6.75732	8.06083	9.51631
YCL002C	26.7199	17.4996	17.5402	25.5522	16.4357	19.5429
YCL004W	5.13036	7.22291	5.61358	6.09455	8.06748	7.89516
YCL005W	13.965	14.2484	13.3191	14.3136	14.7121	18.153
YCL005W-A	664.634	604.397	527.873	563.702	461.735	524.418
YCL007C	5.56407	3.12311	3.12061	3.79489	2.10518	3.03424
YCL008C	13.2947	12.1028	10.5031	12.6527	12.274	13.1366
YCL009C	199.684	187.822	151.235	199.76	173.37	171.272
YCL010C	19.5897	15.7637	16.1082	19.4143	18.4586	21.2754
YCL011C	72.9671	55.1958	52.3431	68.0032	51.687	55.9023
YCL012C	25.8184	64.5039	29.7486	24.9052	64.992	40.6176
YCL014W	4.648	4.83538	4.15964	4.61029	5.00542	5.21224
YCL016C	7.51576	9.30603	7.35032	6.89359	10.8341	8.71443
YCL017C	27.0071	41.0515	31.8791	26.4237	39.9584	37.4418
YCL018W	127.472	159.786	175.029	171.884	143.22	269.292
YCL019W	37.1754	19.911	12.8642	53.946	22.5322	25.0284
YCL020W	0	0	2.00792e-05	3.03573	1.75714	0.867644
YCL021W-A	10.9874	3.93625	4.88555	9.23885	2.96724	4.42648
YCL022C	2.39576	4.21304	5.50387	1.86867	2.99735	3.2193
YCL023C	0.879114	0.938829	1.52961	1.69453	1.67546	2.46572
YCL024W	3.86201	4.35045	4.91125	3.70883	5.23783	5.66781
YCL025C	35.5472	90.4315	66.0809	31.2187	83.6156	105.929
YCL026C-A	1.89413	0.491042	1.02223	1.9115	0.64103	0.667238
YCL026C-B	2.60041	10.8643	6.84896	4.43468	9.41398	13.6899
YCL027W	2.59708	1.27319	1.06625	2.75659	1.47077	1.27494
YCL028W	44.6661	45.4966	37.6434	44.6927	52.0364	44.4339
YCL029C	16.5794	11.4528	11.2785	15.0925	11.4586	13.414
YCL030C	66.4834	23.0582	25.0811	73.4332	19.9164	25.0991
YCL031C	62.8255	43.741	50.7258	64.2556	48.2707	51.1338
YCL032W	13.4482	19.5805	13.955	14.3343	21.1669	19.147
YCL033C	19.1701	60.2066	27.757	20.0725	52.9272	37.9656
YCL034W	20.1807	25.1085	19.5007	19.8119	29.2074	23.7982
YCL035C	143.408	344.112	203.679	160.27	372.836	282.203
YCL036W	22.4075	22.3092	20.1054	16.8576	20.8385	15.5716
YCL037C	3.72279	2.08698	2.31956	3.84027	1.86819	1.65518
YCL038C	4.87926	10.1135	5.19046	5.25958	11.8945	8.21205
YCL039W	7.92985	10.2036	7.2308	8.58505	11.697	10.8395
YCL040W	12.4607	146.014	67.5276	20.9341	205	217.255
YCL041C	8.63814	10.0645	7.60842	14.5659	11.205	11.4458
YCL042W	4.7771	39.0373	19.7391	6.95087	64.7624	73.8735
YCL043C	136.088	138.129	109.313	180.858	134.056	166.934
YCL044C	12.5527	12.7401	12.5082	13.1566	12.352	15.0254
YCL045C	23.1975	18.5881	17.9253	25.6818	17.5024	21.4508
YCL046W	7.18631	8.06544	6.39365	19.3517	11.6992	12.1848
YCL047C	14.2792	12.5612	12.1659	17.5365	14.8854	16.0172
YCL048W	0.351978	0.788514	0.407545	0.296364	0.760614	0.588596
YCL048W-A	1.06048	17.437	3.64686	0.505137	12.463	3.64812
YCL049C	13.5166	25.2353	17.7576	16.0148	27.7176	26.6213
YCL050C	116.95	42.872	62.6158	136.552	49.2192	72.9413
YCL051W	8.46347	6.64141	7.79397	9.00438	6.588	10.7695
YCL052C	18.9482	22.298	17.3315	22.8705	29.1453	29.9966
YCL054W	44.3646	26.2926	31.6438	40.7257	23.6117	30.1992
YCL055W	13.8274	12.8306	8.97466	12.6128	14.8243	10.3572
YCL056C	21.7315	30.727	23.3336	20.5824	29.524	23.9776
YCL057C-A	139.841	431.916	355.718	118.877	441.32	307.841
YCL057W	20.3573	26.2255	20.5896	25.3215	32.5593	30.5844
YCL058C	32.8422	52.1575	48.0267	26.5118	45.7886	38.8327
YCL058W-A	32.0851	2.11549	6.86751	28.4986	0	2.8642
YCL059C	91.4029	46.6314	56.3189	87.0518	36.6086	56.6067
YCL061C	5.73306	4.99176	4.93769	6.0498	6.23543	6.35236
YCL063W	18.8682	13.4356	13.3727	17.4318	14.6202	15.1852
YCL064C	33.6756	6.01988	3.52718	63.1152	7.41366	4.40024
YCL065W	0	0	0	0.0843949	0	0
YCL066W	0.092678	0.177194	0.200668	0.132436	0.126894	0.199262
YCL067C	8.98067	11.0694	8.96352	8.72858	11.3824	10.495
YCL068C	1.29548	1.11754	1.11433	1.73821	1.80711	2.17101
YCL069W	0	0	0	0	0	0.0174719
YCL073C	0.0104004	0	0	0	0	0
YCL074W	0	0	0	0.0137315	0.0197353	0.0123961
YCL075W	0	0	0	0	0	0
YCL076W	0	0	0	0	0.0130637	0
YCR001W	6.94458	6.54783	4.36193	5.43766	4.12468	6.20426
YCR002C	42.8914	47.8756	39.4438	43.1257	56.5067	48.4625
YCR003W	26.396	73.8992	63.6163	28.638	90.7289	53.5706
YCR004C	49.9653	191.6	100.795	49.9559	218.752	118.571
YCR005C	12.594	60.8955	32.5872	36.5461	84.8692	22.3028
YCR006C	2.54371	5.00315	4.41286	3.69064	5.95484	7.51214
YCR007C	4.92643	8.29114	4.59933	13.3658	7.39464	6.25581
YCR008W	22.8967	23.5042	25.3281	22.3474	21.8085	30.6843
YCR009C	67.908	64.9376	56.3832	84.044	79.8436	79.646
YCR010C	1.15345	13.5504	1.56704	1.15989	42.2571	1.95642
YCR011C	7.92993	9.13628	6.77771	8.42848	10.1436	9.60625
YCR012W	1397.51	430.714	514.97	1658.93	440.826	736.569
YCR013C	615.965	237.591	276.678	579.364	158.768	272.12
YCR014C	4.03793	6.26546	5.07996	3.99069	7.743	6.27209
YCR015C	6.49396	7.74537	6.04916	6.6928	10.0382	8.19552
YCR016W	63.1606	30.6411	38.8097	51.4148	28.1308	34.8847
YCR017C	15.2573	21.1221	16.592	17.9276	18.685	23.1652
YCR018C	25.5835	17.3204	21.4693	25.372	15.1561	27.4552
YCR018C-A	320.51	247.051	211.459	261.068	163.49	198.783
YCR019W	7.45379	8.10091	7.59847	7.24491	9.35358	9.97306
YCR020C	4.82755	4.3073	3.05676	4.31431	3.7928	3.04464
YCR020C-A	70.276	68.8679	57.3935	63.1441	59.2158	54.6855
YCR020W-B	129.825	80.8903	81.6816	104.128	96.2075	75.4574
YCR021C	13.6005	4.31376	5.68705	75.5053	5.8958	20.7157
YCR022C	2.18229	1.04309	1.29048	2.47497	0.978205	1.89915
YCR023C	9.31494	10.216	9.74582	9.98599	13.6796	13.2509
YCR024C	5.51351	16.3196	12.1243	5.30938	22.671	11.8258
YCR024C-A	527.973	467.405	374.85	589.929	341.529	486.786
YCR024C-B	1251.74	1159.98	884.309	1163.79	706.228	969.588
YCR025C	2.0076	3.80284	2.27288	1.54952	2.89513	2.23814
YCR026C	7.54813	11.5235	9.30426	8.78307	12.1624	12.9496
YCR027C	14.2288	17.3501	18.7802	15.0309	19.2299	19.6137
YCR028C	10.7118	11.3011	8.6148	11.3889	11.8476	10.7245
YCR028C-A	163.898	246.714	200.259	162.723	250.632	208.485
YCR030C	9.11071	15.0071	9.93171	12.5583	18.5677	17.8399
YCR031C	2455.43	1278.54	1561.22	2361.52	1012.49	1495.59
YCR032W	2.36461	2.83668	2.39034	2.61447	2.98508	3.23688
YCR033W	9.43554	7.52023	8.84854	9.49097	8.0133	11.2316
YCR034W	78.9283	60.12	60.1699	85.4344	52.5544	66.514
YCR035C	39.881	22.1216	27.8953	34.5808	23.1262	27.8722
YCR036W	17.3395	33.0718	18.5307	18.4581	39.4789	26.3072
YCR037C	9.58488	14.4748	9.91372	11.3565	16.9595	14.7005
YCR038C	2.83539	3.16217	2.51559	2.90986	3.06257	3.32521
YCR038W-A	0	0	0	0	0	0
YCR039C	8.98067	11.0694	8.96352	8.72858	11.3824	10.495
YCR040W	0.092678	0.177194	0.200668	0.132436	0.126894	0.199262
YCR041W	10.5015	9.74458	7.70418	6.23196	6.23071	7.4058
YCR042C	13.0562	12.9827	10.7609	13.4325	14.3496	13.8087
YCR043C	282.802	127.502	140.95	251.317	113.199	134.607
YCR044C	34.5925	36.4641	32.6898	40.3959	39.4698	43.6783
YCR045C	13.9614	12.9288	13.0729	13.1014	12.3542	14.6791
YCR045W-A	7.10024	7.1574	5.36953	5.41052	5.71213	6.39923
YCR046C	94.5518	232.042	183.079	84.4343	257.488	167.098
YCR047C	106.232	81.5114	77.0716	72.2452	52.1068	62.2185
YCR047W-A	150.215	122.563	118.609	129.509	94.4588	106.67
YCR048W	19.6251	13.101	14.3297	22.9916	11.8487	21.8118
YCR049C	11.3283	5.47067	5.52086	12.0291	6.04721	10.0915
YCR050C	34.7756	27.4744	25.2726	31.9754	16.9351	29.6368
YCR051W	181.896	152.675	133.071	168.929	112.086	123.057
YCR052W	68.7647	52.167	48.5873	63.7488	52.844	54.869
YCR053W	287.341	181.357	187.107	333.135	177.068	239.559
YCR054C	19.6248	14.1093	16.7997	17.9354	14.0498	18.2566
YCR057C	89.1529	43.1859	56.7116	84.5892	38.3055	60.1466
YCR059C	73.4515	61.1374	47.3271	71.5372	51.4078	53.5251
YCR060W	105.233	124.942	92.258	107.225	99.8551	98.4518
YCR061W	6.45762	12.5242	7.95128	9.08669	14.3665	9.59092
YCR063W	14.7316	12.6918	13.115	13.8784	12.992	14.1564
YCR064C	2.12476	4.0843	3.21126	2.71808	2.82333	3.54157
YCR065W	20.3285	16.567	15.9458	14.6614	13.6568	12.7769
YCR066W	10.894	10.8762	9.97038	12.4452	12.7688	12.772
YCR067C	20.2372	18.3546	17.3926	23.7972	19.9971	22.5312
YCR068W	5.75846	12.4694	6.84615	8.40837	14.6767	11.7445
YCR069W	51.2026	76.3919	47.6136	62.3133	78.5915	69.8164
YCR071C	79.7011	177.402	173.526	74.6029	229.572	158.656
YCR072C	70.4824	33.5599	41.4608	57.5078	28.6667	34.0075
YCR073C	8.51112	11.8464	7.0304	7.68518	10.941	8.08928
YCR073W-A	32.2521	58.7901	46.5102	36.383	68.2239	64.9061
YCR075C	8.67521	16.9413	10.5172	10.3562	19.1002	14.9063
YCR075W-A	135.979	157.168	144.606	128.913	158.616	156.305
YCR076C	16.3864	32.7805	22.2056	17.3929	34.3204	24.5861
YCR077C	86.9444	68.4496	67.3364	92.0733	73.0692	91.302
YCR079W	11.7903	29.3393	16.3709	14.1652	32.7973	26.164
YCR081C-A	13.8673	14.1738	9.06313	5.67344	7.68762	10.7145
YCR081W	5.31644	5.01815	4.4321	5.83731	6.43809	6.07156
YCR082W	180.01	221.833	186.412	179.103	225.333	182.014
YCR083W	61.4074	122.515	89.2646	65.3344	116.728	122.394
YCR084C	113.455	93.119	93.0068	116.012	81.2324	108.533
YCR085W	4.28797	3.9578	2.82487	4.04976	4.13336	2.70221
YCR086W	34.8731	40.6829	32.2667	31.4912	37.9541	32.6649
YCR087C-A	32.6826	10.2219	23.6765	21.4102	0.280595	19.2278
YCR087W	169.156	97.2607	98.7177	151.418	62.1853	80.7034
YCR088W	58.5195	90.5089	72.129	66.7559	111.186	111.21
YCR089W	4.34785	5.35748	4.84856	4.71487	4.97357	5.91506
YCR090C	113.818	74.9218	72.7944	109.596	75.6652	79.1404
YCR091W	3.13012	7.33526	4.47674	3.44787	10.4279	12.3195
YCR092C	10.6407	7.90161	7.54925	10.4174	8.79668	8.86314
YCR093W	22.052	19.5956	19.8448	24.0957	22.4167	24.4567
YCR094W	23.6437	29.5164	22.5524	26.7956	32.9739	31.7602
YCR095C	19.4921	18.6926	17.927	20.2601	19.1663	21.0308
YCR095W-A	7.16057	7.41568	5.54461	5.94304	6.77752	7.34786
YCR096C	21.71	29.5659	27.2292	25.3298	28.2905	29.5722
YCR097W	48.5489	80.7397	63.3031	46.0675	72.8234	64.034
YCR097W-A	0	0	0	0	0	0
YCR098C	8.31853	70.8639	44.4426	3.36905	67.3128	13.5249
YCR099C	6.04363	6.99006	4.56149	6.29062	7.17668	5.87139
YCR100C	4.52489	4.28291	3.07369	5.78749	5.36365	4.58811
YCR101C	3.77645	4.25642	3.27341	6.10716	4.62809	4.68627
YCR102C	1.38166	1.66536	0.812368	1.15509	1.42082	1.20088
YCR102W-A	2.72376	0.433969	0	0	0.776947	1.46405
YCR104W	0.330047	0.172391	0.12611	0.262019	0.119286	0.0473077
YCR105W	4.07963	4.10907	3.45192	4.3372	4.14215	5.28532
YCR106W	4.84612	4.56696	4.52445	5.4499	4.85174	5.86313
YCR107W	7.59702	8.2341	6.44916	6.79549	7.02776	7.33377
YCR108C	2.88295	8.22219	2.40562	9.33045	4.54215	6.38019
YDL001W	11.3467	12.5162	11.205	10.225	13.3242	10.5874
YDL002C	38.1562	32.5246	31.9102	36.0557	33.5469	39.6375
YDL003W	16.6866	14.5189	16.473	16.1153	14.02	13.0312
YDL004W	100.609	324.934	301.788	100.65	388.862	296.409
YDL005C	12.5788	14.9111	12.2813	13.0573	16.3611	14.9253
YDL006W	15.0521	10.5324	12.9455	14.9216	11.6082	14.6661
YDL007C-A	0.16377	0.104372	0	0	0	0
YDL007W	67.4364	62.1493	50.1756	78.3592	74.948	64.1872
YDL008W	37.5563	24.4519	23.3229	35.9006	25.1972	25.2881
YDL009C	19.558	29.9559	16.6337	16.7159	20.8261	14.2357
YDL010W	13.1755	20.0698	12.1684	16.8643	18.2846	13.3131
YDL011C	8.05793	11.305	9.01834	12.4776	16.3465	11.4514
YDL012C	116.53	104.688	88.756	122.829	99.4144	106.216
YDL013W	7.92741	9.04003	6.04828	8.11425	9.22076	7.20934
YDL014W	466.936	264.539	318.596	453.065	191.539	307.852
YDL015C	81.7795	77.3253	65.2688	87.3318	86.3695	79.7492
YDL016C	21.9984	19.6024	15.0723	16.6891	15.0893	16.7892
YDL017W	5.82117	5.5922	4.58308	6.94556	6.21487	6.11128
YDL018C	14.1305	14.9376	12.7798	15.9522	17.6612	12.84
YDL019C	6.3791	6.07911	5.14585	6.95182	8.57466	8.41399
YDL020C	14.3987	24.2242	16.0132	16.5193	28.378	24.0805
YDL021W	0.564001	7.66812	3.54819	1.07189	12.1099	10.0195
YDL022C-A	0.184826	0.824541	0	0	0.527214	0.264923
YDL022W	10.1479	15.3677	12.0101	26.9312	32.7841	56.0328
YDL023C	8.74613	15.5503	12.6314	32.5373	36.4186	57.2079
YDL024C	0.337143	1.61148	0.563593	0.593852	1.86328	1.33648
YDL025C	5.20894	8.49512	6.10111	6.06265	10.3089	9.03554
YDL025W-A	0	0	0	0	0	0
YDL026W	3.02769	5.55268	4.80784	5.70779	12.6768	12.167
YDL027C	7.11194	18.1143	11.3357	8.737	21.9699	16.3931
YDL028C	7.66732	8.07006	6.84523	7.06261	8.27049	8.3477
YDL029W	52.6208	74.5561	62.0543	59.144	97.6483	89.8679
YDL030W	11.2909	8.82271	8.90345	10.3873	9.59426	11.6002
YDL031W	32.3239	17.166	21.4471	31.9944	14.7594	23.1824
YDL032W	0.991834	2.56234	1.78828	1.90633	4.04298	1.63207
YDL033C	6.09949	9.60049	7.49677	5.99371	9.27705	8.10434
YDL034W	3.29048	4.03575	3.7376	7.62192	6.15531	8.54628
YDL035C	6.00667	7.31259	6.88079	7.34883	7.32801	9.47439
YDL036C	15.6216	10.5964	12.2907	15.5001	9.8515	12.9352
YDL037C	35.9634	2.57159	4.64984	62.8217	3.56261	4.03942
YDL039C	37.822	2.30854	5.32669	56.2395	2.60913	4.38477
YDL040C	29.4111	18.6749	21.8653	32.7505	20.8128	28.5747
YDL041W	4.88113	5.75428	4.48835	7.66995	10.55	8.24445
YDL042C	8.82495	8.53412	8.05732	7.38242	8.31396	7.89312
YDL043C	14.4771	13.707	10.65	12.583	15.7588	12.3879
YDL044C	4.78384	8.67066	7.02204	4.3365	9.40045	6.45171
YDL045C	13.5132	25.803	17.5888	13.5103	28.9371	23.0183
YDL045W-A	92.5828	131.7	133.263	84.7132	162.111	110.672
YDL046W	126.549	234.021	132.956	127.206	230.877	202.504
YDL047W	51.9565	42.4252	44.6571	54.7206	43.8082	59.5534
YDL048C	10.2683	7.38519	37.9168	32.0437	6.93038	85.5503
YDL049C	5.60365	47.8313	18.1708	5.77342	39.0206	24.7015
YDL050C	89.5135	42.1266	49.9996	62.6878	27.0475	43.692
YDL051W	128.774	62.3544	73.896	134.349	58.4993	79.7013
YDL052C	37.5957	49.0225	36.1603	42.4297	53.409	55.2164
YDL053C	47.416	54.3893	47.1308	45.1225	56.5747	48.7346
YDL054C	5.90378	11.5449	7.38442	6.91418	10.5994	9.66287
YDL055C	693.394	531.515	636.444	742.216	531.31	740.179
YDL056W	8.48228	7.965	7.66107	8.55559	9.98326	9.71536
YDL057W	4.17918	8.40869	4.22157	4.15676	9.95704	5.66896
YDL058W	5.69674	4.98154	5.02537	6.55145	5.86615	6.76768
YDL059C	4.06412	2.85064	2.57283	4.8301	2.96338	3.30908
YDL060W	45.5781	23.8017	28.2234	45.2484	19.1677	31.2665
YDL061C	1255.05	740.737	811.922	1166.82	617.716	855.058
YDL062W	20.0385	10.4974	14.5695	27.1447	15.1695	18.9626
YDL063C	39.9847	20.2734	26.8665	34.5109	16.2363	26.6048
YDL064W	81.1795	71.805	59.5177	78.6873	63.8769	61.8573
YDL065C	18.387	24.6683	18.0584	19.2493	27.2576	18.3373
YDL066W	30.126	49.5022	45.0032	35.3557	55.9837	51.8094
YDL067C	15331.3	55697.8	43651.2	13465.4	50094.9	31646.4
YDL068W	7.12313	11.1578	7.80134	7.08341	16.4632	10.537
YDL069C	6.75666	10.1602	8.80391	7.05238	11.2116	9.24334
YDL070W	34.563	21.7616	25.879	49.4409	22.3553	42.4883
YDL071C	5.80883	3.65995	4.32978	7.80815	4.74493	7.90038
YDL072C	58.534	107.209	62.9451	89.1429	120.551	109.854
YDL073W	9.37248	5.12368	5.51159	9.17224	5.11831	6.59683
YDL074C	27.6711	17.0179	18.551	24.7489	18.5177	19.2627
YDL075W	3002.53	1528.39	1859.18	3031.94	1309.2	1732.16
YDL076C	17.0428	16.1288	13.3974	18.069	19.6652	19.0306
YDL077C	4.95131	4.49876	4.15426	5.83217	5.61463	5.1433
YDL078C	42.7874	99.6119	58.6403	41.7468	111.001	76.7982
YDL079C	3.1589	11.0229	50.3479	3.50627	8.17639	100.619
YDL080C	8.44761	6.43252	6.90675	8.65363	6.67464	9.25546
YDL081C	3194.46	1802.44	2023.42	3014.29	1331.23	1897.36
YDL082W	927.416	433.159	506.298	882.319	356.493	534.493
YDL083C	1932.86	1018.02	1192.39	1860.73	860.414	1203.47
YDL084W	151.903	114.854	116.065	152.882	128.361	138.478
YDL085C-A	242.585	106.012	164.49	256.778	112.56	186.108
YDL085W	0.248293	5.08627	0.768012	0.366072	9.34387	1.32825
YDL086C-A	9.44455	12.7082	12.0857	6.36046	10.5333	10.7218
YDL086W	66.0599	76.5098	52.9267	66.059	86.1117	75.8077
YDL087C	9.35703	5.18904	5.10368	9.15433	6.35958	6.6449
YDL088C	19.9397	17.1936	17.005	19.4918	19.1864	20.5071
YDL089W	4.95816	5.34401	4.70719	7.05939	7.62973	7.63003
YDL090C	8.37427	6.27449	6.60168	8.26656	7.22902	8.35089
YDL091C	5.54945	10.8251	7.29678	7.29086	14.762	10.715
YDL092W	104.392	73.0443	70.9137	104.632	77.8104	78.4253
YDL093W	6.26414	6.49026	5.57553	6.64879	6.84426	7.0759
YDL094C	2.30598	2.16747	1.56119	1.61466	1.58979	1.74551
YDL095W	31.6022	24.8805	24.4672	34.7684	22.6295	34.4949
YDL096C	10.145	10.2612	9.69392	20.4029	13.6172	17.8883
YDL097C	73.4792	69.0169	59.4378	79.843	89.5225	78.6828
YDL098C	11.8862	9.78889	11.0803	13.0286	11.0351	11.8073
YDL099W	32.4592	35.3764	26.9646	34.7302	40.5214	34.2867
YDL100C	88.5352	59.058	56.0656	99.0248	73.1685	77.1715
YDL101C	8.58093	8.25146	7.39291	7.95014	10.2511	8.15664
YDL102W	7.08986	6.76838	6.40885	7.09582	7.1867	7.3464
YDL103C	18.9583	19.7561	15.73	20.3949	23.4251	19.5864
YDL104C	4.48182	12.9559	9.30359	4.56058	14.2464	9.32554
YDL105W	4.33355	5.09134	3.94361	3.56996	5.05921	3.74493
YDL106C	8.7574	9.01996	7.40484	8.26617	9.70201	8.60514
YDL107W	5.67967	16.3028	12.5044	6.20718	22.9089	14.2838
YDL108W	16.6867	12.9015	13.0583	18.0506	13.5882	14.7332
YDL109C	3.52584	3.22809	2.76351	3.58471	3.76368	3.7562
YDL110C	21.4844	107.762	44.3834	21.9292	130.514	65.0077
YDL111C	55.5554	33.9141	42.7	54.6079	32.5885	45.6575
YDL112W	18.2201	9.47065	11.4754	17.4574	7.78292	12.1312
YDL113C	4.91104	7.18164	5.57941	7.77402	10.4536	12.1061
YDL114W	0.0518898	0.209442	0.13218	0.137315	0.16775	0.148754
YDL114W-A	1.36188	0.867938	1.22865	1.35146	1.4244	2.11474
YDL115C	13.4653	16.3881	12.3261	14.7727	18.7492	16.0034
YDL116W	16.8282	12.8871	12.5687	15.181	13.6965	14.455
YDL117W	12.3951	6.89501	7.75727	11.0583	8.35461	8.86835
YDL118W	5.19628	4.40096	3.25668	6.81	6.75605	4.28324
YDL119C	5.43337	5.66867	4.51393	5.51565	5.91573	5.73375
YDL120W	46.2547	49.4725	44.7917	47.3481	65.789	32.6675
YDL121C	69.0337	70.8923	62.4172	75.6122	62.4798	70.6543
YDL122W	28.784	21.4469	24.454	28.897	21.8512	27.1537
YDL123W	31.9204	36.192	27.3176	28.9612	32.8515	36.8232
YDL124W	38.9497	85.0037	58.0321	88.3047	139.773	183.457
YDL125C	147.092	164.272	138.822	173.885	156.017	183.237
YDL126C	73.2552	67.8503	54.0235	91.5361	85.2539	89.9601
YDL127W	12.5919	10.2516	10.8938	9.7356	10.6373	9.18553
YDL128W	32.3263	49.3477	33.1906	35.6526	48.3291	41.2473
YDL129W	12.3439	7.81954	11.4308	11.9658	7.24333	12.505
YDL130W	2603.26	1431.58	1621.51	2620.81	1137.03	1654.2
YDL130W-A	30.2935	552.543	194.425	32.6922	702.005	264.148
YDL131W	69.095	55.6635	41.6674	70.9841	50.6277	41.2498
YDL132W	13.8616	13.2893	10.8682	14.911	15.3671	14.5889
YDL133C-A	2185.47	1758.2	1822.9	2205.84	1385.16	1712.01
YDL133W	9.0052	11.0496	8.18838	9.30284	11.2568	9.76247
YDL134C	39.303	40.5756	35.1528	40.51	46.9538	45.3625
YDL135C	54.5195	57.1043	48.4771	58.1155	72.4368	57.6177
YDL136W	1669.32	835.339	1039.83	1703.61	681.243	1015.77
YDL137W	145.63	278.569	197.052	143.124	291.841	275.744
YDL138W	4.95961	5.40459	4.64405	5.33243	5.38642	6.24005
YDL139C	6.71823	7.66004	5.66549	6.95853	7.60557	5.56714
YDL140C	24.5646	20.8967	19.8754	26.1778	20.0755	23.7133
YDL141W	11.7151	9.72558	10.3403	14.1865	12.5875	15.0051
YDL142C	8.68931	14.1017	10.9815	9.26385	17.2187	17.7042
YDL143W	93.0735	53.7709	61.8056	97.1745	57.1713	74.6921
YDL144C	17.5067	33.8598	22.3807	17.8133	36.9464	26.1641
YDL145C	40.7956	27.941	29.55	47.3365	32.7482	42.993
YDL146W	5.13723	4.0051	4.67544	6.33531	4.8372	9.18652
YDL147W	68.0716	65.1594	55.2644	75.1325	82.8468	76.8665
YDL148C	37.7516	18.6345	23.5259	34.9556	17.9613	23.2219
YDL149W	1.67296	2.38429	1.40198	1.98855	3.23296	2.22996
YDL150W	35.9117	20.3913	22.9745	30.9039	17.6575	20.3555
YDL151C	19.6308	11.0154	14.1395	24.3498	14.4213	17.6271
YDL152W	11.799	5.76566	6.84973	18.47	9.03168	10.5509
YDL153C	58.9514	30.7744	36.3468	55.2662	27.2489	37.9593
YDL154W	2.5292	3.18135	3.01919	2.61757	3.56928	3.80873
YDL155W	17.6212	17.9907	15.8297	13.8033	16.8127	16.4384
YDL156W	4.1792	4.10491	4.03661	4.5592	5.77736	5.61675
YDL157C	85.477	83.7512	78.0872	86.439	79.1592	91.2645
YDL158C	32.3077	31.2752	28.5129	23.6632	23.6068	30.5601
YDL159C-B	0	0	0	0	0	0
YDL159W	6.77012	7.28719	6.06123	7.05623	8.29335	9.02536
YDL159W-A	0.196028	0.187396	0.374509	0.311246	0.3355	0
YDL160C	16.9484	11.4957	12.9973	18.8202	11.605	14.6961
YDL160C-A	63.6785	46.6381	48.9202	57.1331	42.5561	47.5206
YDL161W	25.7448	25.4176	24.6134	27.8949	31.7582	30.6314
YDL162C	0.79953	0.37058	0.786889	0.807841	0.580528	0.781374
YDL163W	4.84274	3.87604	4.98851	11.2918	7.44369	10.056
YDL164C	10.7614	9.08104	8.94093	11.2185	9.33471	10.6373
YDL165W	35.9131	33.7293	31.7115	36.2206	35.1388	40.5459
YDL166C	58.5165	48.0022	42.7048	52.1971	39.5195	41.1333
YDL167C	27.2537	14.726	17.5015	23.6946	13.8007	17.9455
YDL168W	29.0509	26.2056	21.5377	32.6438	31.6286	23.8134
YDL169C	0.997238	13.8316	5.93289	1.35421	21.4543	9.2723
YDL170W	7.8013	7.05662	5.81659	7.82006	8.39274	7.95522
YDL171C	17.8947	9.6247	10.1414	19.876	11.9683	5.04429
YDL172C	16.075	27.6813	22.8639	18.2735	28.4402	21.108
YDL173W	27.5	31.4988	28.1773	34.6015	38.021	33.32
YDL174C	12.293	154.332	69.4431	15.8571	203.008	95.572
YDL175C	11.6834	10.6921	11.7909	11.495	11.1491	13.2369
YDL176W	5.14724	5.77771	4.76249	5.09338	6.32008	6.57344
YDL177C	14.7972	10.9857	9.74395	12.5468	11.0052	11.7986
YDL178W	20.2394	29.7861	25.2595	21.5665	34.7439	23.9414
YDL179W	23.4323	20.4231	25.5236	21.4075	31.269	28.472
YDL180W	5.62553	8.85326	7.73303	5.7981	9.72881	9.3356
YDL181W	74.6792	697.938	652.043	53.0458	677.931	599.883
YDL182W	81.3103	48.6616	40.8505	90.8251	41.7219	58.4513
YDL183C	3.18495	11.1166	6.06379	2.43677	13.1521	7.64019
YDL184C	2891.8	1276.32	1554.54	2704.95	1013.39	1347.5
YDL185C-A	45.6785	29.1114	28.6433	83.2171	52.1189	71.1507
YDL185W	79.1692	55.4699	53.8861	91.7265	56.1753	80.5259
YDL186W	3.96059	2.61616	2.65919	3.3443	1.72776	3.34087
YDL187C	1.24141	0.719534	0.469243	0.865938	0.375228	0.98246
YDL188C	22.6078	20.2082	18.9619	24.146	25.4316	24.5285
YDL189W	25.107	12.8063	16.6301	23.5677	10.7966	17.4506
YDL190C	11.3128	10.2862	9.28926	13.2762	12.0626	12.4578
YDL191W	2326.23	1188.82	1459.29	2383.58	1054.62	1471.78
YDL192W	550.511	405.89	406.519	541.263	376.351	448.153
YDL193W	12.4743	12.2682	9.7759	15.0441	13.0587	14.0697
YDL194W	1.14434	7.91906	5.99637	1.26937	9.16365	10.1598
YDL195W	32.2967	26.1735	25.5499	41.1663	31.307	35.893
YDL196W	1.19954	1.69277	1.74605	1.70052	1.71083	1.84218
YDL197C	7.24112	8.09807	7.34401	7.65746	8.68415	10.0544
YDL198C	73.7314	81.395	72.6961	78.9487	86.4821	69.4911
YDL199C	1.86689	3.2413	1.744	1.78723	4.49517	3.00059
YDL200C	11.5707	24.3112	15.8201	10.43	29.0674	18.8075
YDL201W	66.8708	41.2996	44.2283	60.2262	33.7556	41.4263
YDL202W	30.0221	69.6167	63.9367	26.1725	91.5322	58.1346
YDL203C	11.3942	8.88829	9.08112	10.5199	9.48238	11.0687
YDL204W	2.64433	16.8361	3.28582	3.44078	34.8887	8.88403
YDL205C	28.3186	21.899	27.7369	26.6922	22.1155	31.1112
YDL206W	2.29938	3.07151	2.28042	3.53405	4.35864	4.41204
YDL207W	15.3581	14.1112	13.9402	16.4352	16.615	18.9637
YDL208W	405.681	223.078	254.851	374.263	170.193	232.347
YDL209C	7.89193	8.07874	6.79905	6.47289	9.03097	5.77727
YDL210W	1.22055	1.11048	0.938099	1.47685	1.31581	1.01953
YDL211C	4.66588	3.98236	3.00643	3.60582	3.61983	2.28848
YDL212W	126.785	161.839	107.781	129.294	149.538	117.538
YDL213C	112.914	68.194	76.002	105.449	58.3232	69.0127
YDL214C	1.29985	2.13325	0.930716	0.882216	2.32842	1.15843
YDL215C	8.29274	98.8013	27.3568	8.94251	165.225	24.4221
YDL216C	3.0422	5.4561	3.50022	3.62722	6.66484	5.13057
YDL217C	31.9812	30.7952	34.6602	27.3512	31.531	30.6507
YDL218W	2.32047	3.94716	2.59402	1.78916	3.95241	2.46464
YDL219W	45.4713	24.0742	27.6945	42.3215	27.7461	34.7881
YDL220C	2.55231	2.52161	2.36972	2.62709	2.83692	3.03982
YDL221W	4.92106	7.12008	4.66853	4.13076	4.25875	5.1689
YDL222C	1.29206	3.85371	2.15031	1.08045	5.22862	2.92615
YDL223C	3.04009	6.54455	2.76216	3.5994	6.25965	3.76277
YDL224C	16.5686	14.4469	14.0964	13.9423	12.9949	15.6912
YDL225W	23.5281	17.0435	17.4379	25.5631	22.3679	22.2297
YDL226C	50.6928	36.9357	38.6868	52.6395	41.3588	49.5331
YDL227C	24.3382	23.5948	30.4569	19.9449	23.8786	23.1515
YDL228C	590.661	341.799	329.453	300.203	155.385	232.433
YDL229W	717.079	402.145	460.354	832.326	404.913	585.269
YDL230W	5.712	8.87202	5.8539	6.69048	11.2362	7.11361
YDL231C	8.99866	8.9001	8.70022	9.98858	9.37219	11.2433
YDL232W	69.8177	62.0263	59.3073	70.88	68.0249	64.1543
YDL233W	5.75615	9.33975	6.05904	7.19322	10.0488	8.93949
YDL234C	10.3402	19.6458	10.0213	33.1595	21.8459	16.3547
YDL235C	72.3723	60.052	49.638	77.2389	68.9045	60.7122
YDL236W	59.7354	58.8679	50.4759	68.1949	55.6197	64.7231
YDL237W	15.528	20.7545	16.6856	18.1966	26.0934	22.7423
YDL238C	2.00431	3.40419	1.92099	3.23807	5.50002	3.67014
YDL239C	1.86932	1.86029	1.38947	2.22369	2.37847	1.9187
YDL240C-A	0	0.298747	0.597043	0.372142	0.320913	0.268762
YDL240W	5.26964	4.25893	4.52797	4.96229	4.98057	5.58273
YDL241W	46.7237	5.21213	9.98949	74.6652	4.78044	11.2421
YDL242W	3.03115	2.77988	2.87195	3.63891	4.68166	4.71563
YDL243C	3.61864	5.77906	3.41856	3.17928	5.56331	5.19797
YDL244W	0.685095	2.98269	1.24266	0.748569	2.79443	2.15463
YDL245C	4.30055	5.5933	6.07484	4.89361	7.20723	8.61869
YDL246C	0	0	0	2.60736e-06	0	0
YDL247W	2.31808	4.67164	3.22479	3.25284	4.56355	4.69424
YDL247W-A	2.07006	5.49694	3.29568	1.50643	2.36192	3.58529
YDL248W	7.2571	8.65664	5.87666	12.201	9.29544	10.3168
YDR001C	11.1439	17.2332	9.66727	14.8701	23.0208	21.5134
YDR002W	365.744	227.203	231.739	356.17	198.838	248.854
YDR003W	10.772	23.7555	13.0484	13.0765	25.362	21.2609
YDR003W-A	14.5156	30.3672	18.4879	13.1938	26.8836	21.7108
YDR004W	10.649	14.361	11.2707	11.5849	16.7973	14.332
YDR005C	22.606	27.5228	26.3262	20.6644	27.9147	30.3532
YDR006C	13.6649	14.0241	16.8207	15.2705	13.7777	21.0544
YDR007W	9.1766	10.5031	10.2474	8.02606	11.2049	9.71675
YDR008C	4.75356	6.04931	6.75923	4.62296	5.23685	5.45694
YDR009W	1.38353	4.80784	92.304	1.3581	6.6877	104.126
YDR010C	1.34419	5.51479	87.6885	1.93417	5.0325	68.1575
YDR011W	10.8807	8.04152	7.70223	15.6049	9.33073	10.9095
YDR012W	898.95	549.355	588.92	851.075	467.548	641.58
YDR013W	14.2085	14.4847	12.1565	13.7789	14.4654	12.1078
YDR014W	3.03471	3.1113	2.63281	3.80585	3.60477	3.72468
YDR014W-A	0.571551	1.58948	0.930231	0.828317	1.68963	1.11715
YDR015C	0.276832	0.978766	0	0	1.33537	0.706915
YDR016C	46.7471	50.4059	43.5278	42.6349	46.1661	47.4112
YDR017C	16.4181	13.6074	15.2234	13.9423	12.7368	16.0535
YDR018C	0.306826	4.86414	1.41662	0.740901	7.11844	3.37175
YDR019C	6.16569	14.3812	6.72653	4.05228	23.3179	6.69163
YDR020C	22.3427	10.8776	14.4661	19.0608	10.376	11.9113
YDR021W	17.7024	10.4824	12.3709	14.2347	8.00994	10.3076
YDR022C	7.66222	11.2474	7.1193	7.5787	13.3109	9.83494
YDR023W	200.333	133.882	136.737	219.318	138.818	163.553
YDR024W	1.22214	0.40287	0.617268	1.00369	0.456805	0.51345
YDR025W	1556.85	892.63	1009.55	1541.2	713.66	1077.95
YDR026C	14.7849	10.1966	9.80754	14.8643	11.0907	12.6572
YDR027C	7.18308	6.18654	5.71881	7.24875	7.64175	7.20269
YDR028C	14.089	16.5167	14.1527	14.3746	17.2936	18.7226
YDR029W	10.845	13.3988	12.904	18.05	20.4606	23.658
YDR030C	2.51623	5.65259	3.61616	2.15831	5.852	4.57397
YDR031W	12.1076	45.2395	29.0354	12.4132	62.2057	32.9737
YDR032C	49.1514	192.406	112.629	45.2618	213.025	158.627
YDR033W	239.169	147.071	166.413	279.613	166.562	243.197
YDR034C	9.94811	9.24884	9.19305	9.33015	10.1228	11.7446
YDR034C-A	392.953	219.085	192.844	271.754	111.814	174.768
YDR034C-C	1.68631	1.38006e-05	0.0803445	4.79306	0.968116	0.619316
YDR034C-D	5.06273	3.12554	2.49571	7.03788	3.78739	5.34607
YDR034W-B	2.98566	26.7447	2.7464	7.76919	20.0139	2.1992
YDR035W	99.9843	65.8132	67.3691	96.619	64.1215	62.593
YDR036C	14.5795	36.2761	26.1489	14.693	45.5069	25.2607
YDR037W	281.125	148.531	172.182	310.861	124.631	188.529
YDR038C	9.19479	8.74809	7.83982	11.9335	7.40879	9.43059
YDR039C	3.99818	0.994173	1.30531	7.18524	4.50566	4.32595
YDR040C	11.4671	19.2192	27.1451	14.5667	13.6366	28.629
YDR041W	34.6304	96.7931	85.151	31.7622	120.022	82.637
YDR042C	2.22751	0.913996	1.30195	2.37399	0.574465	1.00596
YDR043C	12.7877	8.81956	5.29093	23.6812	7.49521	6.47447
YDR044W	33.3534	23.1545	21.995	39.9659	25.5869	19.3594
YDR045C	119.633	62.1083	74.6877	116.25	61.3486	75.5031
YDR046C	22.1035	25.0538	26.9285	37.4997	24.3131	29.5512
YDR047W	45.6379	46.6998	47.072	54.6176	50.1016	49.3368
YDR048C	6.86521	3.46595	4.74732	7.84207	5.32059	6.59579
YDR049W	12.4778	7.92822	9.70806	12.6428	9.5222	10.4651
YDR050C	1840.73	607.925	730.459	2001.86	565.972	844.759
YDR051C	21.6466	24.0075	20.0294	20.9153	29.3453	25.0105
YDR052C	13.614	9.67379	9.16139	13.1393	10.3939	9.70588
YDR053W	6.72689	4.46928	6.01071	10.8571	9.71911	9.50609
YDR054C	44.0142	45.2858	37.8027	45.1263	50.2304	48.1532
YDR055W	30.8561	140.215	46.4488	53.0616	165.843	79.1194
YDR056C	45.5035	74.359	45.4751	50.8409	75.8108	68.3067
YDR057W	7.35227	10.1959	7.15957	8.0469	10.537	9.22115
YDR058C	1.95197	8.05007	5.04419	2.45892	10.1052	8.47456
YDR059C	14.5309	78.7929	26.1318	15.9049	90.7478	34.2868
YDR060W	60.1505	31.8696	38.4335	59.3911	28.7144	43.4541
YDR061W	9.37343	20.0499	14.3914	11.0979	24.6426	16.5177
YDR062W	39.6291	31.3731	30.6878	45.7532	32.3109	41.5562
YDR063W	59.2467	47.6469	47.0029	57.0787	60.8456	58.4395
YDR064W	2055.9	1094.26	1247.45	2021.89	908.742	1239.51
YDR065W	7.13764	8.34411	7.7192	8.04702	9.91897	9.0806
YDR066C	9.73479	11.4475	9.61906	8.9997	11.3581	10.7127
YDR067C	22.3282	22.492	17.7242	22.903	26.5627	24.1342
YDR068W	20.7108	25.8845	18.5436	21.6457	30.4638	22.8118
YDR069C	3.44578	3.98644	3.5148	3.99871	5.14004	4.70742
YDR070C	5.77807	30.0998	11.5989	7.17982	49.0872	23.2258
YDR071C	162.75	146.278	134.318	161.518	161.285	158.283
YDR072C	21.4188	25.5578	28.242	28.1158	23.5719	36.7988
YDR073W	24.4686	29.6934	27.7046	26.407	26.4467	32.4951
YDR074W	10.5584	14.308	12.1948	20.3542	23.0744	43.4196
YDR075W	23.8001	27.5361	24.8828	19.993	23.8501	24.4204
YDR076W	4.61889	5.9981	4.83123	3.52885	6.19097	5.42812
YDR077W	473.158	1668.52	478.355	504.695	1441.19	542.574
YDR078C	8.03039	10.0852	8.64029	8.79192	11.7976	11.7926
YDR079C-A	85.3898	86.1646	80.1261	92.6969	82.8517	97.1274
YDR079W	31.4793	67.0137	53.6335	27.9348	79.2165	42.4636
YDR080W	5.26755	4.7735	4.32558	6.03062	5.80199	5.99388
YDR081C	8.74138	7.41738	7.34838	9.34242	8.36646	9.43998
YDR082W	5.99341	7.14055	5.46966	5.58384	8.38699	7.43346
YDR083W	61.2736	33.4187	37.1258	49.9896	25.2873	34.4003
YDR084C	17.0251	24.7754	21.1166	21.1766	29.2961	28.9842
YDR085C	4.18713	13.6069	5.74884	5.24535	21.1656	11.6785
YDR086C	922.832	570.608	586.399	869.515	558.88	594.007
YDR087C	97.4074	43.2947	55.6458	78.2978	31.9469	44.9805
YDR088C	10.8038	11.7646	13.0043	11.0018	15.0968	13.4401
YDR089W	7.38165	3.28663	3.44345	5.80524	3.3216	3.97439
YDR090C	12.2858	15.6488	12.3369	14.6438	17.5323	15.2612
YDR091C	83.1225	44.8745	47.8603	88.9749	49.038	41.9335
YDR092W	56.0488	65.1475	54.763	56.0012	65.6726	69.7553
YDR093W	7.76575	7.10525	6.93124	8.84338	6.53776	9.51002
YDR094W	11.4466	13.517	11.3756	6.06893	4.20214	8.59491
YDR095C	0.0557666	0.0355406	0.0710275	0.132816	0	0.0799337
YDR096W	4.18699	5.74152	5.80623	4.91014	5.79936	9.61271
YDR097C	8.46244	7.64849	8.05816	8.98362	7.46417	9.37417
YDR098C	55.1049	45.5016	42.1788	54.6079	46.4601	42.019
YDR098C-A	3.00266	1.22933	6.91482e-05	5.96619	2.89111	0.838097
YDR098C-B	18.8511	4.9239	8.34598	23.816	4.94088	12.9797
YDR099W	171.767	192.722	142.089	168.414	231.325	192.9
YDR100W	24.3927	50.9716	32.8265	28.3775	67.5668	44.9688
YDR101C	84.891	47.0343	57.9519	75.7295	36.8774	53.9622
YDR102C	1.4282	0.963749	1.23053	1.6007	2.15679	1.14399
YDR103W	8.42593	7.0158	7.49686	8.5719	7.26061	9.56398
YDR104C	1.9085	2.93767	2.403	1.8701	3.3846	2.95963
YDR105C	9.52384	13.4129	10.3205	11.9651	15.1717	14.6432
YDR106W	0.765553	1.12216	0.645972	0.790087	1.15738	0.905284
YDR107C	5.11889	5.61495	4.06586	5.06858	5.8326	6.03708
YDR108W	6.45543	5.55426	4.86276	6.04058	6.2573	6.23149
YDR109C	5.24347	5.31827	4.74517	5.34683	5.73911	6.56455
YDR110W	13.1334	9.77856	11.3032	12.2484	9.69423	11.5203
YDR111C	10.4661	23.018	11.8129	11.4061	22.5374	13.0583
YDR112W	13.1323	13.3375	14.4892	18.2019	19.539	21.527
YDR113C	12.1833	13.2469	11.9438	10.0533	12.0929	12.5171
YDR114C	1.14771	0.531962	0.730896	0.414158	0.0595242	0.67299
YDR115W	59.5699	152.57	124.536	55.6414	165.356	123.008
YDR116C	26.5426	64.7125	56.1212	24.8685	89.2895	55.8114
YDR117C	12.7505	10.0747	9.44876	13.4424	11.4967	12.9043
YDR118W	3.72145	3.33059	3.00869	3.66991	3.98076	3.3547
YDR118W-A	1.43754	1.339	1.12673	0.877874	1.82948	1.42651
YDR119W	24.0578	16.5954	19.0376	24.0561	16.1147	19.9084
YDR119W-A	24.1114	170.155	303.352	26.1447	204.32	195.983
YDR120C	54.3659	31.3315	35.6101	51.1213	26.8151	37.603
YDR121W	30.9315	23.3153	24.6976	25.7277	20.8531	20.7277
YDR122W	5.61098	8.11145	6.91152	6.45692	9.37553	10.0563
YDR123C	15.891	16.0651	12.0565	22.8868	11.6832	12.1573
YDR124W	5.28241	6.50517	4.86485	6.54204	5.79538	5.83596
YDR125C	2.53726	4.0774	2.69532	2.8391	4.6295	4.06006
YDR126W	5.0694	4.04342	3.50562	5.4195	3.85019	4.66959
YDR127W	21.9419	22.869	18.3011	26.7121	22.6948	27.8715
YDR128W	7.04693	7.08984	6.50463	6.72903	7.63848	9.36877
YDR129C	50.3023	50.0143	45.485	76.1296	61.7853	73.0287
YDR130C	12.0654	15.7929	10.9816	10.0648	16.2657	12.9041
YDR131C	4.4398	4.45429	3.97602	4.88773	5.50112	6.15875
YDR132C	5.85119	6.99191	6.65933	5.79075	8.22116	8.58521
YDR133C	171.364	551.885	536.469	101.76	451.381	475.27
YDR134C	227.779	730.132	718.281	155.729	656.487	763.792
YDR135C	10.5629	10.6554	9.62339	12.7725	10.4321	13.5233
YDR136C	0.623906	0.585968	0.50188	0.990616	0.843008	0.870749
YDR137W	9.09146	9.22777	9.03448	10.3164	10.8089	11.8397
YDR138W	9.59764	6.18802	6.6072	9.7872	7.09002	7.57833
YDR139C	334.973	243.764	235.641	304.772	226.53	258.107
YDR140W	22.9268	18.2347	17.1382	20.2048	16.7474	18.0305
YDR141C	6.43735	5.84623	5.78821	7.59997	7.04782	7.46611
YDR142C	9.65226	12.4072	11.5904	11.3534	14.1553	15.6916
YDR143C	18.648	10.4538	11.9254	18.6855	9.94248	15.5342
YDR144C	27.7939	12.4704	15.2057	33.0881	12.1384	15.9965
YDR145W	27.8395	23.2027	22.8879	28.8746	27.2908	30.8892
YDR146C	14.7151	12.6365	11.5458	11.7399	17.3686	13.2882
YDR147W	9.36315	5.66655	5.99161	8.59289	5.64186	6.22272
YDR148C	22.6546	111.038	81.2576	26.859	165.138	81.3257
YDR149C	0.180542	0.649665	0.133443	1.14583	2.95239	1.06198
YDR150W	4.44296	6.5523	4.95948	4.61995	7.32831	6.47546
YDR151C	17.3746	18.142	17.953	20.7094	18.3555	17.1172
YDR152W	81.6192	55.1071	57.6877	74.5362	51.3928	57.6561
YDR153C	34.6764	37.3189	31.312	31.6782	36.5349	35.9576
YDR154C	444.174	346.478	235.043	410.061	349.012	287.668
YDR155C	791.922	654.033	482.372	897.933	745.48	623.841
YDR156W	94.9142	51.4373	58.7262	89.7303	45.2597	57.9223
YDR157W	3.82914	2.25547	2.91882	2.99383	1.88662	1.99583
YDR158W	261.178	175.774	171.777	270.246	180.445	204.959
YDR159W	5.92912	4.55522	4.94086	6.49559	5.32929	6.67994
YDR160W	5.88183	6.30185	4.92621	6.52519	6.8941	7.42174
YDR161W	65.0307	32.2031	38.3018	58.2587	26.639	36.4962
YDR162C	20.185	21.5745	16.4009	19.1522	24.3351	17.8997
YDR163W	26.3205	31.2097	24.694	23.9562	30.1373	23.938
YDR164C	12.523	12.302	11.88	14.2334	15.2094	17.1928
YDR165W	60.4251	29.0515	36.1997	54.2077	28.164	38.1961
YDR166C	7.61995	7.66097	6.33367	7.33277	8.13339	8.61508
YDR167W	38.2281	43.2604	38.1762	36.832	40.7792	38.9563
YDR168W	33.9546	28.1769	24.7053	38.5206	37.4385	37.7456
YDR169C	13.1277	14.7062	13.4438	13.9862	15.0815	15.701
YDR169C-A	0.431262	0.549694	0.219712	0.82169	1.18096	0.989046
YDR170C	11.748	9.93822	10.0402	12.0722	10.4548	13.2262
YDR170W-A	6.62416	4.50749	4.2774	6.65931	3.4405	6.00056
YDR171W	10.9883	7.74148	4.79245	31.5818	17.1497	23.85
YDR172W	94.2693	72.4666	70.9737	100.082	67.7921	82.523
YDR173C	4.7007	6.59447	5.41247	6.13495	8.41882	7.80167
YDR174W	130.299	110.169	110.525	126.635	116.73	116.102
YDR175C	20.2102	44.4682	45.0782	15.2555	58.6983	39.155
YDR176W	11.4295	10.7703	10.3609	12.2562	12.8116	12.8611
YDR177W	65.7651	80.4675	68.0568	63.5321	75.3523	70.3628
YDR178W	24.3246	279.58	196.887	29.2741	371.946	113.087
YDR179C	10.0581	17.2888	12.2259	9.57534	14.7144	13.9683
YDR179W-A	10.0687	6.53243	6.16751	8.64536	5.98756	6.51278
YDR180W	3.85459	3.17131	2.6347	3.44917	2.77366	2.87672
YDR181C	8.71033	11.3496	8.67489	8.66601	13.8998	11.2483
YDR182W	16.479	16.8341	13.48	17.826	17.6188	17.3078
YDR182W-A	6.72768	9.89449	10.8757	5.34099	7.381	6.30517
YDR183C-A	45.2006	22.44	28.2636	26.1329	15.6963	18.7794
YDR183W	13.6678	12.9937	11.1886	14.0479	13.7712	11.1665
YDR184C	38.0805	19.5274	22.8503	33.4903	19.4039	18.7022
YDR185C	15.5182	7.12623	9.83682	14.5958	6.70628	9.81169
YDR186C	12.2159	16.9644	14.1828	13.5177	16.6621	23.4848
YDR187C	11.2928	8.12296	9.79479	17.011	12.517	13.4441
YDR188W	84.16	63.3862	60.5023	86.5943	63.3111	70.9251
YDR189W	22.9572	15.9704	15.8679	24.7477	17.695	20.3767
YDR190C	64.8172	50.9543	50.9363	68.2314	53.9063	58.745
YDR191W	3.33835	3.12513	2.08185	3.2111	3.61147	2.5613
YDR192C	7.9996	7.17779	6.52528	7.96445	7.9743	6.80103
YDR193W	5.18707	4.88137	4.89607	7.66508	6.79236	6.27592
YDR194C	32.8148	55.0073	58.2052	36.7804	78.224	58.4063
YDR194W-A	0.0845611	0.0538916	0	0.0671316	0.0964837	0
YDR195W	11.4013	10.1402	8.32604	10.0113	10.5813	8.64677
YDR196C	23.1793	30.3286	22.3226	24.9361	35.9335	30.6817
YDR197W	10.4965	14.7602	14.2585	11.3698	21.4205	18.8721
YDR198C	12.1991	10.4424	10.134	11.835	10.893	11.7209
YDR199W	9.18389	10.0559	8.98162	5.93369	7.34351	7.67361
YDR200C	6.33653	5.1556	5.37436	7.62153	6.69501	7.72073
YDR201W	16.7503	20.8591	16.2201	17.8698	21.7959	18.2539
YDR202C	10.2077	12.1605	11.641	12.7161	16.4396	18.1584
YDR203W	5.68392	7.6275	6.57367	9.62323	12.2489	11.8422
YDR204W	8.84892	17.7739	10.7338	10.9526	23.3628	18.3768
YDR205W	5.31515	5.77096	4.65209	5.81996	5.78351	5.55595
YDR206W	22.4165	14.0565	15.0442	21.5793	14.9379	17.9567
YDR207C	7.31221	5.72441	5.1336	7.68573	5.18759	6.73952
YDR208W	14.4645	15.0218	14.1145	13.5697	14.9055	17.2274
YDR209C	117.623	44.3745	53.1561	129.328	44.0876	50.8481
YDR210C-C	0.829913	0.451351	0.354415	1.83651	0.913067	1.38054
YDR210C-D	14.9296	4.87042	5.74475	13.9487	3.7668	7.00025
YDR210W	199.75	61.9745	104.397	265.377	81.992	92.9672
YDR210W-A	0.741347	0.513107	0.296564	0.759636	0.647781	0.678836
YDR210W-B	3.25546	2.12126	2.23879	3.93569	2.82047	3.15615
YDR211W	33.744	22.4772	24.045	32.6056	23.382	26.1375
YDR212W	59.259	40.3976	40.7513	60.135	43.2779	46.4418
YDR213W	3.85157	2.11363	2.29849	4.45229	2.01876	3.79864
YDR214W	57.6874	38.878	49.1523	69.0187	56.5314	54.7321
YDR215C	1.26626	0.912258	1.43748	1.39862	1.03648	1.89392
YDR216W	0.678785	19.0212	21.3659	1.00734	26.5136	32.1292
YDR217C	6.72589	3.87981	4.3711	7.20978	4.49236	6.16753
YDR218C	0.662872	0.467718	0.459827	0.657803	0.628027	0.627768
YDR219C	6.86693	9.09092	8.37437	7.82763	11.0564	12.8397
YDR220C	1.57504	1.93588	1.64784	3.66188	3.27331	3.22515
YDR221W	6.62981	7.99335	6.19434	7.34944	8.15352	8.2634
YDR222W	9.658	4.75133	3.70725	18.3708	6.00008	4.67518
YDR223W	3.69653	3.25105	2.32043	3.43768	3.01868	2.86874
YDR224C	1423.7	1447.09	1418.58	1525.62	1227.15	1806.05
YDR225W	1100.54	1482.02	1252.03	1227.45	1107.28	1700.71
YDR226W	370.762	288.976	281.814	388.542	295.692	308.654
YDR227W	5.93787	6.11954	5.66259	5.65729	6.52323	7.23373
YDR228C	10.2317	6.80658	6.88374	9.32367	7.7236	6.68456
YDR229W	9.79908	12.7201	10.0639	10.5316	14.2254	14.2964
YDR230W	6.4863	52.5576	25.1825	6.7	47.3609	32.0888
YDR231C	5.54863	43.3826	22.643	6.07749	46.28	29.6574
YDR232W	43.4757	51.9832	51.6745	45.2195	44.4218	47.4163
YDR233C	273.246	277.762	203.272	322.273	245.062	315.049
YDR234W	32.4976	23.77	20.2798	39.665	22.8644	13.0144
YDR235W	11.6227	8.04154	9.0201	12.3239	9.00827	11.272
YDR236C	17.052	20.2685	15.065	14.9769	20.1356	16.7212
YDR237W	20.8484	51.1569	51.3184	18.1212	69.6239	45.8714
YDR238C	39.3324	30.0658	30.7641	43.2675	33.0167	40.4324
YDR239C	6.7265	6.3435	5.65997	6.48233	6.84727	7.09957
YDR240C	8.98683	6.42508	6.40122	7.79026	6.02403	6.40502
YDR241W	8.07132	11.12	10.2045	9.89421	9.61562	10.123
YDR242W	5.92801	8.08846	6.30122	6.65424	7.83761	7.7847
YDR243C	7.94358	6.95252	6.73455	6.99834	7.06959	7.31625
YDR244W	7.1314	10.7439	7.67833	6.47824	12.8812	8.4512
YDR245W	58.3428	44.6962	44.3093	61.084	43.2999	48.4416
YDR246W	18.8554	26.6905	18.6367	21.3964	28.2043	25.7543
YDR246W-A	12.9378	21.7379	14.9803	14.473	17.1105	13.0655
YDR247W	5.70251	5.86811	7.20161	10.6115	5.32019	15.1798
YDR248C	19.3907	27.2733	19.6882	27.0414	31.4654	26.3444
YDR249C	8.23193	4.25824	4.04533	8.1363	3.79617	4.55257
YDR250C	2.93436	3.23016	1.86868	3.70608	3.27199	3.25009
YDR251W	13.2733	12.9026	11.0449	16.5608	15.3776	17.1261
YDR252W	11.6966	10.4969	10.3978	11.863	12.6376	12.0779
YDR253C	14.274	13.5208	12.7842	12.6255	12.5124	12.3786
YDR254W	4.82739	6.51787	4.66979	4.23534	6.70328	6.52467
YDR255C	4.17772	9.33772	6.00316	5.41431	10.9255	9.65616
YDR256C	6.59651	13.6721	5.42258	5.87457	26.1866	5.43876
YDR257C	19.4761	12.6901	13.8603	18.7177	14.7224	14.803
YDR258C	6.85585	21.4848	14.1713	14.2986	41.6567	40.0307
YDR259C	2.1142	6.27092	3.16697	2.87127	7.33549	5.30799
YDR260C	19.0194	16.1946	16.9717	17.9591	16.0879	18.267
YDR261C	15.911	9.87265	8.63751	17.3181	10.4361	11.9864
YDR261C-C	0	0	0	0	0	0
YDR261C-D	5.20045	1.74585	2.57311	15.8117	6.14166	11.3877
YDR261W-A	2.35435	0.0988754	0.418145	2.91459	1.43012	1.30928
YDR261W-B	4.4953	3.17843	1.89568	6.98447	3.98293	3.58213
YDR262W	24.9256	38.9467	25.8891	28.0851	36.0977	40.8271
YDR263C	2.16018	4.31515	3.09155	2.10217	4.1808	4.52795
YDR264C	13.9956	21.198	17.3116	17.6735	20.6047	44.543
YDR265W	8.02611	15.8193	11.081	9.02875	17.9089	13.8474
YDR266C	22.3607	11.3191	14.9971	21.0142	12.9348	15.5781
YDR267C	31.232	25.2123	22.6426	27.9365	25.6159	25.14
YDR268W	6.16601	8.63151	8.00771	6.7441	9.79269	9.11793
YDR269C	1.926	12.5926	12.8955	3.95133	17.9127	38.2563
YDR270W	2.05285	11.3172	10.4395	2.36483	11.2404	26.7875
YDR271C	1.83851	16.0647	12.6233	2.40843	7.92389	21.5045
YDR272W	27.0773	34.9345	27.7021	29.7481	45.4971	34.0176
YDR273W	1.84424	2.40454	1.66756	1.72117	2.02395	1.84639
YDR274C	10.5246	19.6096	22.6258	11.0694	12.2379	40.1159
YDR275W	14.821	15.0257	14.2356	15.1834	12.8365	22.576
YDR276C	459.217	515.927	441.581	532.02	562.889	562.961
YDR277C	3.57144	28.9654	103.016	4.77429	28.2555	146.73
YDR278C	0.186156	0.0593195	0.11855	0	0.0531007	0.200122
YDR279W	18.4002	14.7361	13.9614	16.3468	15.0238	14.0252
YDR280W	50.2458	34.2201	38.7432	47.1165	34.8575	40.8157
YDR281C	159.916	51.5945	168.782	101.503	35.2768	64.5652
YDR282C	5.17028	9.42885	7.12621	5.79076	11.9093	8.95047
YDR283C	3.71616	4.34855	3.64165	3.56206	4.47534	4.31266
YDR284C	21.5131	24.4857	18.8869	20.3044	29.3531	22.1945
YDR285W	2.7524	2.03021	1.93784	3.0071	2.74866	2.60109
YDR286C	11.9246	31.8889	26.0577	13.9217	40.9957	26.3646
YDR287W	11.6441	26.1969	17.832	11.1368	26.9723	21.7767
YDR288W	15.1265	11.98	12.859	13.9564	12.1842	14.0539
YDR289C	10.3149	12.3195	10.9754	10.9428	13.1645	11.8846
YDR290W	3.0907	3.31407	2.72625	4.57564	5.15588	3.61677
YDR291W	5.27678	4.7961	4.42031	5.91052	5.77917	6.22504
YDR292C	37.9086	25.6844	26.974	38.8866	27.0214	34.2146
YDR293C	16.8547	17.8243	11.1739	24.7237	20.3236	15.4184
YDR294C	18.6302	28.7009	19.4923	27.3144	32.9014	25.6722
YDR295C	6.51097	5.97636	5.96739	7.04958	6.58932	6.97683
YDR296W	27.8086	70.5623	64.9944	23.9591	84.3963	58.8847
YDR297W	38.6947	51.0345	47.5054	46.4029	37.6253	57.0923
YDR298C	103.615	413.489	323.263	100.21	469.801	324.773
YDR299W	45.0829	24.3141	24.6598	34.7893	22.9815	17.3287
YDR300C	35.6725	27.8618	25.1117	35.1054	26.9327	28.8211
YDR301W	5.21832	4.07931	4.03393	5.33202	4.20689	4.71352
YDR302W	16.1387	16.0794	17.5061	17.3819	14.7773	18.2169
YDR303C	13.8146	7.74982	9.83784	13.3827	8.2117	10.0428
YDR304C	71.6378	57.6848	57.3111	82.3749	69.4169	74.2156
YDR305C	18.0857	19.6848	16.1662	16.6717	20.1385	16.2217
YDR306C	8.19671	11.0638	8.22609	9.08725	12.8082	11.5204
YDR307W	6.23304	7.0291	5.79019	6.1116	7.69908	7.24879
YDR308C	54.7737	57.3462	53.3521	48.872	56.8095	54.3798
YDR309C	27.1522	15.7027	19.5607	21.714	11.1891	14.9234
YDR310C	13.6857	10.8861	11.6553	13.8097	11.3265	13.6651
YDR311W	8.81991	6.83662	7.04804	9.514	7.49488	9.26701
YDR312W	26.1854	22.1631	25.6534	22.4698	21.6369	24.9992
YDR313C	8.61258	24.7362	16.1643	8.61449	28.4309	19.0477
YDR314C	3.03699	3.40666	3.11788	3.35704	5.02685	4.54831
YDR315C	5.62515	7.68912	5.24986	5.23566	8.34374	6.4503
YDR316W	11.5468	27.5291	23.2789	10.9354	35.5923	22.8622
YDR316W-A	21.8052	13.7321	18.2724	41.6967	19.2116	30.9977
YDR316W-B	12.9699	15.4774	19.1788	7.20543	13.81	18.1811
YDR317W	3.8231	3.26413	2.82111	3.43013	3.00502	3.60976
YDR318W	8.57411	12.9279	8.16816	8.55558	14.0064	9.92177
YDR319C	12.9579	16.6823	13.6342	16.1222	17.0586	21.0852
YDR320C	11.6285	10.9969	10.7632	12.0129	12.517	14.8722
YDR320C-A	153.637	235.2	184.146	154.324	232.871	221.144
YDR320W-B	1.31254	0.597494	0.716451	1.042	0.855768	0.806287
YDR321W	77.2257	36.4521	46.7001	75.488	29.3103	50.7148
YDR322C-A	129.956	536.025	454.185	119.952	630.153	373.376
YDR322W	20.267	41.236	41.864	19.4985	59.455	39.495
YDR323C	3.04309	3.71616	2.99115	2.96355	4.27009	2.91241
YDR324C	51.9678	27.0811	32.0953	47.7426	24.9452	35.2106
YDR325W	6.28561	6.75341	5.64282	6.15777	7.11892	6.1636
YDR326C	7.11925	4.95562	4.91006	7.90316	4.71435	7.12341
YDR327W	94.0707	110.423	76.5401	77.4525	105.631	83.3802
YDR328C	83.0411	98.8024	72.7954	80.5743	102.715	84.2758
YDR329C	13.5131	20.3368	15.2141	15.1963	25.9397	18.5608
YDR330W	8.75552	11.926	9.22242	10.403	17.0867	13.2642
YDR331W	19.0457	14.7747	13.7424	19.8232	15.5022	16.3252
YDR332W	4.45401	5.02312	5.03676	5.33382	5.63626	6.69803
YDR333C	15.541	10.7277	10.7403	15.435	12.1622	13.1897
YDR334W	5.41398	5.61466	5.68591	5.50021	7.18828	6.46258
YDR335W	11.106	11.4129	10.3461	12.1544	12.712	15.0436
YDR336W	12.8365	11.8622	12.5201	12.8188	10.7535	14.9374
YDR337W	24.8133	54.78	53.2527	21.4609	76.3208	51.1472
YDR338C	4.56112	4.44881	3.87143	5.03603	5.42459	5.54687
YDR339C	92.4841	70.7714	76.2178	86.8974	58.0286	69.8387
YDR340W	54.0524	34.3116	26.0465	35.3691	18.512	25.7232
YDR341C	106.641	56.7806	66.9453	115.218	59.9544	74.3137
YDR342C	7.66509	1041.44	587.625	6.54957	633.838	1042
YDR343C	1.87369	204.493	154.66	1.73008	140.145	599.591
YDR344C	2.0017	0.71564	1.71002	2.71313	1.28123	2.37931
YDR345C	116.464	7.60708	5.70988	114.985	6.80205	7.80213
YDR346C	97.5904	65.4427	62.5775	95.0748	60.6733	74.9688
YDR347W	34.5886	79.0386	71.4726	30.3827	99.4419	73.6365
YDR348C	26.7278	25.7661	24.6552	27.4078	25.6296	29.5577
YDR349C	22.3202	23.0432	17.8175	23.9638	23.8372	24.3657
YDR350C	6.89651	11.9857	8.03277	8.7655	14.4472	12.653
YDR351W	10.1532	10.5149	8.88373	9.73972	11.3801	10.7883
YDR352W	24.4734	19.4379	17.8498	23.2459	17.943	17.5276
YDR353W	136.22	126.468	116.657	139.245	121.479	136.211
YDR354C-A	0	0	0	0	0	0
YDR354W	32.0225	35.9325	33.5209	31.8256	29.9911	30.664
YDR355C	1.338	1.28822	0.888437	4.56852	3.25757	4.02449
YDR356W	5.52477	5.4813	4.89707	4.69411	5.65879	5.33151
YDR357C	29.689	99.3355	51.8202	27.5699	88.2224	52.7057
YDR358W	3.94626	7.13683	4.82227	6.30695	11.4838	12.944
YDR359C	7.77188	8.8844	7.59214	7.82641	9.42195	10.3595
YDR360W	4.34817	4.58443	4.49097	6.3517	8.33411	8.51894
YDR361C	80.6453	40.3449	47.1703	71.0585	31.7723	42.738
YDR362C	7.48145	7.19681	6.3809	7.16746	8.11509	8.65751
YDR363W	10.4957	7.85804	8.39817	11.0725	9.8145	11.6837
YDR363W-A	203.025	215.196	186.242	207.003	246.331	207.965
YDR364C	15.1903	11.5533	12.2306	13.9166	11.565	13.9669
YDR365C	58.3794	29.5493	36.9606	52.9793	26.9744	36.2315
YDR365W-A	0	5.30387e-10	0	1.07064e-10	7.52267e-11	2.42273e-10
YDR365W-B	86.8141	22.4623	31.2947	71.6241	13.3688	34.336
YDR366C	31.667	21.2108	19.4861	26.0276	15.5066	18.16
YDR367W	47.6336	41.7858	39.335	56.0378	43.1341	51.407
YDR368W	24.4968	22.5989	23.5901	27.6645	29.8736	33.8927
YDR369C	3.58963	3.87389	3.29084	4.11103	4.63091	4.08044
YDR370C	14.3216	8.20956	9.04878	11.9234	8.58763	8.47408
YDR371C-A	0	0	0	0	0	0
YDR371W	7.7036	4.49639	6.10198	8.77247	6.13542	7.02427
YDR372C	65.1863	40.008	47.6607	62.5714	45.5233	55.7742
YDR373W	43.772	36.8532	34.6088	45.8551	41.963	40.8311
YDR374C	0.226674	0.388935	0.244289	0.16611	0.557057	0.187446
YDR374W-A	45.7801	84.2663	51.8797	42.6647	79.8932	56.8566
YDR375C	12.6556	26.7146	24.1024	10.702	35.1712	23.982
YDR376W	9.6314	15.6808	12.7666	10.5076	17.5547	14.83
YDR377W	204.968	650.219	553.583	185.932	686.317	523.557
YDR378C	171.821	111.615	116.052	168.096	98.3833	135.805
YDR379C-A	17.3919	105.163	48.0845	19.3636	125.719	68.8583
YDR379W	5.76326	5.41693	4.7655	5.57328	6.32731	6.12733
YDR380W	19.201	63.5693	28.5679	17.0552	126.724	27.7955
YDR381C-A	27.5903	80.9143	53.0584	24.1928	85.8597	54.3491
YDR381W	205.124	162.215	160.106	207.673	158.912	164.297
YDR382W	3003.76	1680.03	1925.94	2946.15	1271.69	1835.37
YDR383C	8.65729	11.5099	8.63737	8.09472	10.7422	10.5821
YDR384C	40.7672	111.586	43.3541	57.0689	127.126	53.3765
YDR385W	703.493	398.547	440.588	752.396	340.662	525.682
YDR386W	4.00923	4.87534	3.1376	3.9293	6.22665	4.76014
YDR387C	5.27419	6.7835	4.7919	7.16703	7.61894	8.13895
YDR388W	40.7491	44.259	36.3627	41.8124	52.934	52.3557
YDR389W	10.9892	11.9849	10.2828	10.3286	9.48454	9.17886
YDR390C	18.8241	15.115	15.3129	18.7513	16.2109	17.2437
YDR391C	17.7398	22.6749	17.3974	30.3196	25.7625	32.4709
YDR392W	13.6041	15.3552	14.0806	13.2971	15.2305	17.3231
YDR393W	7.68456	12.6656	10.5547	7.76366	16.019	11.1081
YDR394W	54.0984	54.637	46.6541	62.3776	63.4913	57.1736
YDR395W	39.9242	23.6031	26.9883	40.2144	21.3037	30.519
YDR396W	46.4793	48.688	37.5287	37.1191	38.6362	39.1134
YDR397C	64.6503	78.2255	61.8355	66.7355	76.1334	70.9829
YDR398W	65.966	36.8574	45.0171	61.7322	29.1998	48.8211
YDR399W	366.803	184.802	180.01	288.583	118.702	138.894
YDR400W	23.9595	14.7421	18.1282	22.3068	15.3917	17.0835
YDR401W	0.652545	0.435006	0.380746	0.466027	0.511367	0.464388
YDR402C	1.09818	1.17319	1.06075	1.22945	1.51694	1.77918
YDR403W	1.02997	1.62375	1.00113	0.824846	1.08756	1.01659
YDR404C	68.1444	44.3099	46.0612	66.4118	45.0964	51.7268
YDR405W	21.4435	73.5765	55.9674	19.4531	88.3192	51.0809
YDR406W	1.85664	2.77589	2.09389	2.08636	3.21946	3.14052
YDR406W-A	0.965511	1.23066	0.737838	0.919802	0.771149	0.55357
YDR407C	6.25686	4.88559	4.65422	6.51998	5.99719	5.53173
YDR408C	61.3854	34.7334	33.9822	51.532	36.3348	31.4383
YDR409W	5.60164	5.10136	4.80186	5.68638	5.39023	5.393
YDR410C	17.9121	9.99813	12.0009	16.897	9.57756	15.4596
YDR411C	12.7698	17.9316	12.2469	14.3699	19.276	16.1034
YDR412W	54.5432	33.22	43.6456	50.7124	29.8366	36.3057
YDR413C	39.7862	26.7032	26.9116	27.5568	18.2312	24.5167
YDR414C	13.7056	9.12432	9.17176	14.1538	10.4551	10.2403
YDR415C	9.54611	10.3111	7.82114	10.8791	11.524	9.94861
YDR416W	7.02125	5.268	5.27089	6.55367	6.13905	6.28323
YDR417C	453.915	284.14	298.84	525.8	264.456	336.443
YDR418W	1240.94	689.892	750.09	1192.92	589.39	805.146
YDR419W	6.54414	4.80823	4.76628	6.31197	6.22236	6.87876
YDR420W	4.57896	6.20061	5.08215	5.37909	5.66065	6.68741
YDR421W	3.87071	4.77333	3.24453	4.26363	6.97248	4.19577
YDR422C	7.46392	6.1777	6.52163	7.46003	6.89956	8.34467
YDR423C	8.17386	12.6231	10.3245	9.12772	12.7535	16.3831
YDR424C	74.6514	106.861	74.7295	76.3145	98.0197	81.9672
YDR425W	4.48516	4.54457	3.67059	5.43616	5.18917	5.09562
YDR426C	4.48654	6.40461	3.56437	2.87887	4.43331	3.32269
YDR427W	57.8398	53.3855	45.7879	62.8761	62.7127	57.9635
YDR428C	29.1794	23.0654	23.3331	29.0197	25.11	27.1753
YDR429C	212.914	151.047	157.986	208.364	142.661	164.074
YDR430C	8.79366	16.547	14.6589	8.65189	20.3839	15.0458
YDR431W	1.94554	3.28577	3.05687	2.23957	4.11605	3.07937
YDR432W	129.913	90.453	93.8788	155.337	96.7105	114.863
YDR433W	153.522	98.0912	108.613	120.672	79.6303	95.0816
YDR434W	15.1335	16.1381	13.0348	16.7752	16.8117	17.9269
YDR435C	9.39915	20.6748	19.0174	12.3304	24.1161	30.9957
YDR436W	3.50924	8.39732	6.24897	4.68876	10.5653	9.837
YDR437W	4.93123	6.08268	4.49103	7.82963	7.1995	7.71425
YDR438W	5.54083	9.26064	5.99856	5.90535	7.53115	7.35629
YDR439W	11.4571	7.94038	8.42969	11.1617	8.61828	10.0012
YDR440W	11.3721	8.11412	8.71675	10.7814	9.67052	10.2999
YDR441C	66.7692	60.5937	52.9149	63.6418	50.4	57.4782
YDR442W	5.23843	7.99539	4.13668	3.54548	4.54127	4.11586
YDR443C	1.98741	2.53881	2.08916	2.20092	3.30434	2.74493
YDR444W	8.64258	8.82182	8.51203	8.36858	9.51952	10.8201
YDR445C	1.68394	1.37639	1.31607	1.26322	0.929964	1.1476
YDR446W	0.212677	0.259787	0.0677194	0.15477	0.283107	0.127018
YDR447C	1706.81	866.191	1026.08	1723.81	759.656	1072.18
YDR448W	8.76694	6.89803	7.02453	7.06938	7.8923	8.12768
YDR449C	43.8575	20.8298	24.2927	37.3675	19.4203	19.2822
YDR450W	2012.34	993.886	1249.83	2077.9	910.028	1299.58
YDR451C	12.5569	14.3898	9.85344	8.65427	15.3889	9.13579
YDR452W	17.2972	20.8011	16.0544	18.1609	25.1618	22.7488
YDR453C	4.14514	8.04528	4.55955	5.93332	7.75722	7.40434
YDR454C	203.41	114.279	130.928	205.716	103.123	139.566
YDR455C	4.14459	5.84201	5.47097	6.48527	8.86025	11.1317
YDR456W	9.62158	16.921	12.0966	10.0501	17.3149	20.6645
YDR457W	5.20309	6.47352	4.97706	4.81446	6.3706	5.28333
YDR458C	13.4231	13.3346	11.3613	16.1177	16.5696	17.6752
YDR459C	10.9274	13.1874	9.60658	10.4557	13.2249	11.311
YDR460W	14.2037	16.3756	13.882	12.5681	18.6166	15.5402
YDR461C-A	12.1292	48.1841	24.0739	12.3575	58.5867	24.1949
YDR461W	191.62	107.785	71.0352	136.301	106.592	90.1335
YDR462W	27.6333	76.7601	59.2289	22.4802	87.7921	53.7794
YDR463W	17.4441	22.6585	17.4509	18.14	27.1456	22.7141
YDR464C-A	64.2887	57.3722	57.4849	49.9926	51.6276	59.5523
YDR464W	6.8694	6.1175	5.95686	7.52568	7.42042	8.1355
YDR465C	65.5558	38.9401	44.8336	59.1171	27.8459	47.7174
YDR466W	6.4234	6.69505	6.44293	6.41282	7.7335	7.71225
YDR467C	17.5587	22.0872	17.9793	14.0795	15.6969	17.3323
YDR468C	30.91	35.8077	29.402	31.8695	37.2473	34.9394
YDR469W	35.5513	33.4305	29.0142	33.6387	31.6178	29.8095
YDR470C	6.95531	15.4307	11.7889	7.71493	22.3594	13.4483
YDR471W	1271.42	715.894	822.712	1256.62	631.712	835.906
YDR472W	26.587	20.8402	19.7471	27.3642	20.9695	25.1854
YDR473C	8.58669	9.51136	8.01163	9.11969	10.5529	9.52087
YDR475C	4.9282	7.27358	5.96434	8.38194	9.39482	8.87146
YDR476C	27.2582	37.7859	32.1594	29.5709	35.3425	67.6729
YDR477W	22.3165	23.961	22.647	23.6003	32.3727	32.6441
YDR478W	15.3521	11.875	12.9501	13.3426	11.8838	13.975
YDR479C	9.33336	12.8509	9.38137	9.31037	14.0467	13.6464
YDR480W	9.39748	8.7653	7.27293	8.88524	9.33562	8.27843
YDR481C	40.9387	21.0469	26.7584	44.9446	22.4873	28.2799
YDR482C	24.6893	26.7166	22.5229	23.9062	21.2083	20.5691
YDR483W	75.2758	71.1328	63.5134	84.4287	72.7446	77.3068
YDR484W	6.32451	6.37639	5.94712	6.86114	8.35274	7.49958
YDR485C	8.23477	9.62276	8.10865	8.5275	11.4975	10.6491
YDR486C	30.6609	40.6784	30.8123	31.8988	45.9182	39.4663
YDR487C	121.957	125.835	97.2887	120.571	120.88	101.768
YDR488C	5.33698	5.59738	5.26312	5.40624	5.35291	6.9526
YDR489W	10.1524	8.16366	8.41425	9.13636	7.91419	8.27415
YDR490C	4.82883	5.80132	5.03981	4.7919	8.42102	7.10061
YDR491C	13.5165	25.0053	18.4323	15.6528	24.6019	30.432
YDR492W	49.2878	91.7333	63.0722	44.3042	65.7189	80.4087
YDR493W	31.4396	67.3304	63.3094	25.8641	75.5692	53.5199
YDR494W	24.4207	59.727	56.9295	23.2261	88.8161	57.2491
YDR495C	4.16619	4.63209	3.79228	4.60889	5.69399	5.08565
YDR496C	78.3418	44.1166	53.5961	71.0439	39.7223	55.7891
YDR497C	71.2485	162.617	106.676	75.176	121.032	131.613
YDR498C	13.0309	17.2535	13.9804	13.8497	18.2591	14.971
YDR499W	4.8932	6.01735	4.52856	4.14824	6.39806	4.92128
YDR500C	2753.85	1577.08	1746.89	2667.1	1243.95	1641.56
YDR501W	5.53147	4.54181	4.8651	4.89489	4.28385	4.49242
YDR502C	197.905	122.416	135.173	217.125	109.034	154.354
YDR503C	7.41022	11.4364	8.00962	7.93389	13.5623	8.69817
YDR504C	18.4917	13.3133	13.1425	14.5299	9.90134	9.996
YDR505C	7.88839	9.25369	8.46738	10.5556	10.9064	10.5602
YDR506C	1.20115	2.45161	2.19978	1.55189	2.93359	3.40397
YDR507C	15.4975	18.0004	16.4302	15.4699	19.5585	18.7757
YDR508C	41.6581	49.6001	41.5108	53.1725	41.7015	48.6454
YDR509W	17.1015	18.0005	16.1725	26.9418	21.3064	25.2623
YDR510C-A	13.9331	11.8396	9.22508	12.5536	8.13803	11.4121
YDR510W	372.651	278.137	266.833	377.039	261.067	300.656
YDR511W	29.5308	96.0239	65.7657	28.0498	121.009	62.1619
YDR512C	12.9378	19.5748	16.2858	16.167	23.3125	20.0378
YDR513W	55.4844	113.22	90.8591	76.8102	172.535	175.258
YDR514C	15.9055	13.4466	14.5367	13.4259	13.7821	13.5261
YDR515W	9.83943	16.0732	13.1403	9.41593	22.7766	13.3075
YDR516C	8.88255	35.8837	32.2287	10.5116	36.7879	87.0364
YDR517W	26.5501	39.3587	37.7688	29.4803	39.0094	61.1676
YDR518W	8.68482	6.35047	5.17122	9.88269	6.42013	6.70978
YDR519W	105.706	97.4327	76.8871	104.819	99.4018	87.5403
YDR520C	5.03885	3.89393	6.23042	4.22296	4.67314	8.56257
YDR521W	3.09373	2.69826	7.22885	4.26162	5.55217	11.564
YDR522C	0.826855	0.56416	0.811529	0.625535	0.499466	0.843571
YDR523C	0.89985	0.981293	0.681293	0.428625	1.04954	0.415606
YDR524C	20.3032	14.0756	14.1234	17.3881	13.0475	15.5877
YDR524C-A	0.862523	0.480982	0.3433	0.684742	0.492067	0.92723
YDR524C-B	22351.9	16061.7	19181.6	20583.3	11769	17062.7
YDR524W-C	2544.16	1741.98	2163.52	2060.16	1199.25	1795.84
YDR525W	0.856811	0.327632	0.272821	0.408124	0.146642	0.245624
YDR525W-A	50.0546	121.248	103.598	49.8402	63.404	141.517
YDR526C	11.6278	3.45023	7.19071	15.1501	4.7686	9.04335
YDR527W	29.0344	13.2231	19.4185	26.9632	11.6398	18.0262
YDR528W	7.12588	2.97227	4.25151	5.95782	2.26225	3.12187
YDR529C	171.916	590.935	534.945	169.248	701.987	387.718
YDR530C	9.89365	25.2729	16.0865	10.1683	24.8404	23.7088
YDR531W	31.3725	23.2209	20.7539	35.4215	27.2339	27.3859
YDR532C	8.39176	9.58455	8.10454	9.43181	12.4022	10.8824
YDR533C	8.8993	9.13931	4.65091	10.1751	10.6093	6.9499
YDR534C	0.505385	2.1082	1.84914	0.736778	1.25288	45.1037
YDR535C	0.843773	0.947454	0.844389	1.33971	1.23781	2.44766
YDR536W	1.25914	4.61011	1.96966	1.57656	6.63856	2.85861
YDR537C	8.13095	4.58752	4.73319	8.27706	5.99257	7.68167
YDR538W	16.3875	9.43618	8.75901	13.2759	7.86845	10.7095
YDR539W	22.4204	17.1774	16.9667	23.6167	20.133	22.1617
YDR540C	8.31463	2.35257	2.09974	6.97071	2.71932	2.97947
YDR541C	10.2928	5.44236	6.22752	11.387	5.95826	9.68393
YDR542W	0.286089	0.459102	0.335773	0	0.114107	0
YDR543C	0	0.0835869	0	0.103441	0	0
YDR544C	2.20248	2.5861	1.40109	1.99758	1.36644	1.21377
YDR545C-A	35.3861	66.1491	57.7864	41.2614	44.1899	60.8617
YDR545W	4.02854	4.03931	4.06475	4.27326	4.83833	5.3186
YEL001C	76.1751	60.3287	57.3276	76.5703	66.6805	64.9619
YEL002C	47.3381	47.3852	38.489	49.6223	49.9907	48.0096
YEL003W	117.512	88.3362	82.2345	112.263	84.0118	80.1434
YEL004W	5.96663	7.06195	5.11799	7.00853	7.46784	7.29785
YEL005C	7.08685	10.4237	7.35379	7.94096	12.4596	12.4969
YEL006W	20.9596	19.3056	16.8064	22.0662	20.4335	21.05
YEL007W	17.0808	12.8535	14.2559	23.1241	12.4286	22.7787
YEL008C-A	0	0	0	0	0	0
YEL008W	1.72932	1.10211	2.20256	2.99998	0.95003	2.06561
YEL009C	528.066	794.131	652.008	449.035	530.414	680.159
YEL009C-A	0.0803623	0.188673	0.120575	0	0.354663	0.114342
YEL010W	0.870866	0.41994	0.222685	0.836022	0.471885	0.440761
YEL011W	3.12085	10.9925	5.54954	2.86488	22.6653	44.0099
YEL012W	8.17412	36.8284	16.0475	9.11079	45.089	25.7995
YEL013W	21.5326	15.4377	14.6804	21.5377	20.3854	21.2287
YEL014C	8.14982	5.19396	6.55243	5.58038	4.24262	5.32975
YEL015W	33.9608	27.7731	27.7299	33.3377	29.0842	29.3487
YEL016C	7.02993	6.49255	6.23472	6.99193	7.41499	8.09815
YEL017C-A	340.556	172.375	194.994	407.531	151.848	222.72
YEL017W	15.169	15.3256	13.5971	18.1928	16.6979	20.4324
YEL018C-A	4.63043	4.4	3.7707	5.24021	5.27002	5.48139
YEL018W	14.4243	16.398	14.6652	14.3094	15.4156	14.4364
YEL019C	3.16718	4.47231	3.38796	4.02628	4.96003	4.27268
YEL020C	5.09256	16.7266	8.34328	5.33361	18.3593	8.48934
YEL020C-B	617.513	951	1033.97	504.267	1139.68	785.531
YEL020W-A	182.37	280.693	277.574	145.147	314.54	225.083
YEL021W	87.6461	52.2034	70.5802	83.7631	50.2853	61.8203
YEL022W	10.4895	6.7557	7.3076	10.43	6.65889	9.19726
YEL023C	2.60833	3.0292	2.65681	2.43321	3.68261	3.18828
YEL024W	62.7582	287.324	236.705	70.6715	365.005	174.77
YEL025C	5.54479	6.20596	6.00187	6.15116	8.04111	8.37463
YEL026W	853.514	413.495	553.168	864.148	276.934	555.558
YEL027W	534.92	424.829	361.115	505.38	391.436	435.188
YEL028W	5.66888	6.23505	3.87213	5.37147	3.86003	4.29213
YEL029C	20.309	11.1096	13.0093	20.9342	12.6545	15.1529
YEL030C-A	1.19158	0.990629	1.40839	1.34749	2.00466	2.7717
YEL030W	3.54004	3.45904	3.10027	4.21817	4.04384	4.12579
YEL031W	31.2985	25.0167	23.6607	36.7587	24.2111	29.3244
YEL032C-A	0	0	0	0	0	0
YEL032W	13.8265	13.9904	11.2013	13.2283	14.2146	13.778
YEL033W	328.066	243.898	213.312	256.113	194.874	147.575
YEL034C-A	1856.73	1380.45	1186.16	1741.92	1282.87	937.316
YEL034W	704.09	611.724	510.612	704.14	544.392	453.403
YEL035C	0.321437	0.512137	0.332638	0.446571	0.550137	0.259164
YEL036C	29.964	30.2913	22.6951	33.5906	25.4544	24.7145
YEL037C	79.6605	55.4743	55.8695	84.5602	60.1066	60.106
YEL038W	27.336	20.2625	21.2587	27.4168	20.9737	27.5782
YEL039C	4.60365	17.0473	16.5795	7.37253	27.8938	40.7868
YEL040W	186.041	101.207	115.376	183.061	74.2258	106.158
YEL041W	1.45291	8.03754	3.31078	1.44376	11.2096	5.17804
YEL042W	48.2118	44.7035	42.5293	52.4737	37.3817	47.7678
YEL043W	7.86748	8.94376	7.81377	11.3013	8.53531	10.2781
YEL044W	40.9029	33.9803	31.5239	39.1706	29.2031	34.8143
YEL045C	14.4045	9.81438	10.4408	18.8789	9.41302	12.4632
YEL046C	156.069	105.499	120.468	195.975	92.4386	146.691
YEL047C	32.1664	19.8251	15.2699	37.622	16.2394	23.7143
YEL048C	24.4433	9.7767	12.3294	21.2025	9.7271	10.6963
YEL049W	4.27715	9.31406	4.0188	3.43979	9.46057	6.61817
YEL050C	18.3039	49.954	44.2858	16.1594	72.4808	40.6499
YEL050W-A	97.5315	295.199	271.805	72.688	312.059	198.877
YEL051W	127.608	79.0696	80.8053	120.825	87.2504	104.564
YEL052W	10.7065	25.1635	19.8448	13.5479	32.7911	25.7167
YEL053C	14.8117	10.1692	11.477	14.9878	10.7668	14.7037
YEL053W-A	392.97	207.396	218.139	439.633	177.193	217.908
YEL054C	1116	535.297	595.439	1019.89	429.023	587.397
YEL055C	29.5287	14.9302	18.2944	28.8302	14.4504	21.6407
YEL056W	14.437	12.902	13.4218	17.0319	14.2086	18.3821
YEL057C	2.69642	4.24095	74.2472	2.33703	5.10884	150.041
YEL058W	43.9281	49.467	33.326	43.7296	49.1886	40.3454
YEL059C-A	51.1889	109.162	63.2268	50.6858	98.5203	93.1262
YEL059W	5.37418	8.30884	5.38716	5.37259	6.35902	4.63615
YEL060C	27.6716	100.528	48.4773	53.916	104.461	97.6997
YEL061C	6.38188	6.46144	6.16481	6.06302	6.76156	7.51241
YEL062W	4.31778	3.9572	3.90485	4.67093	4.25436	5.12227
YEL063C	25.0884	19.9307	20.753	21.5926	16.1789	24.8037
YEL064C	3.20375	5.81223	3.49383	3.37225	5.8686	4.50411
YEL065W	4.8479	65.0992	48.7116	6.5728	45.388	121.061
YEL066W	23.6145	60.095	35.4699	22.209	55.7035	44.9749
YEL067C	3.2611	6.873	7.35057	2.97378	7.39142	11.1763
YEL068C	28.9001	32.6604	26.5901	28.5457	29.7636	35.4033
YEL069C	0.417292	1.30375	1.15887	0.350044	1.33919	1.03347
YEL070W	0.223737	5.80899	1.88324	0.362965	3.88474	4.4758
YEL071W	69.7184	25.9303	34.9852	94.5852	24.7815	37.8313
YEL072W	8.1581	4.52939	4.65347	9.17845	5.05392	4.66305
YEL073C	12.1348	20.1302	15.4556	12.8212	18.1216	18.6086
YEL074W	12.0484	13.4503	11.5349	12.0044	9.64143	12.6915
YEL075C	0.447794	0.204983	0.536375	1.5474	0.57434	0.94004
YEL075W-A	2.04495	1.56544	1.72053	2.54439	2.53193	2.75136
YEL076C	1.43218	1.01776	1.58028	1.93883	1.94962	2.14608
YEL076C-A	0	0.0175557	0	0	0	0
YEL077C	6.46371	9.56335	8.17841	6.51234	9.85904	11.2897
YEL077W-A	6.37184e-08	1.38789	0.442358	0.376064	0.125927	2.93278
YER001W	37.5933	22.4502	21.3672	36.757	16.1682	17.1867
YER002W	164.739	95.4044	100.273	147.59	83.9464	91.2524
YER003C	72.8409	68.0933	65.5279	79.83	73.6506	54.3319
YER004W	47.2719	86.5689	47.3475	45.0777	86.402	58.1447
YER005W	14.2437	10.6603	11.2003	14.4059	11.8208	14.5901
YER006C-A	5.91332	3.17594	2.61627	2.89582	1.9119	2.57402
YER006W	110.514	72.6716	74.2599	99.8615	54.4669	74.8283
YER007C-A	125.571	68.2999	79.1142	119.503	66.2078	91.2577
YER007W	4.1355	5.4239	5.02161	4.59004	6.49183	6.17983
YER008C	6.62761	5.93446	5.51501	8.48601	6.67988	8.24635
YER009W	592.28	406.76	407.322	596.293	378.434	429.182
YER010C	16.9225	25.9433	19.6895	16.9688	28.0927	24.45
YER011W	4.41565	1.13972	1.08262	5.74903	1.43589	2.38928
YER012W	118.886	111.333	95.5786	140.577	136.301	124.71
YER013W	4.04134	3.55471	3.29922	3.77249	4.06759	3.90068
YER014C-A	3.12544	6.00508	3.12764	1.60043	3.69908	2.22053
YER014W	6.20078	7.74698	6.24699	8.0537	10.5935	8.5917
YER015W	2.75621	11.2813	3.67478	2.92747	11.5741	4.794
YER016W	27.1151	18.7256	20.4344	27.7056	20.7806	23.679
YER017C	13.3124	25.2645	20.6781	16.0282	29.3033	23.4206
YER018C	12.4065	22.6537	15.9539	10.7984	18.4752	17.8592
YER019C-A	334.032	272.38	263.561	305.916	233.256	274.797
YER019W	17.2573	13.4226	13.872	17.4486	11.9037	16.8527
YER020W	15.6779	23.3209	14.2339	24.5683	29.795	25.0614
YER021W	53.5346	52.4676	46.1052	58.2055	65.8568	62.4832
YER022W	9.75315	8.10106	7.95071	10.1839	9.91834	9.95113
YER023C-A	287.894	286.537	248.57	264.539	287.474	254.833
YER023W	96.0555	91.5393	71.3046	93.1376	97.206	84.1519
YER024W	3.22324	20.8345	6.97138	3.45804	35.3565	5.35312
YER025W	115.667	77.2487	82.1398	123.115	76.3894	94.1749
YER026C	61.6532	124.668	81.8106	56.4124	117.734	95.6669
YER027C	21.3023	15.5704	16.6777	22.7494	19.7948	20.9252
YER028C	5.60726	1.9671	1.52335	6.04424	2.03234	1.66828
YER029C	37.2748	43.2684	37.3563	33.3562	40.7926	33.5108
YER030W	69.3523	109.142	78.1413	69.1033	119.948	82.8282
YER031C	84.0566	74.5098	70.7434	81.3357	82.5834	78.2786
YER032W	6.86993	6.89023	6.2466	7.03731	8.44059	8.34961
YER033C	1.69142	2.6395	1.71155	1.75336	2.95772	2.5672
YER034W	17.5463	12.6183	12.1305	17.2089	12.6782	14.728
YER035W	25.0265	37.4386	28.5986	35.136	36.335	36.8028
YER036C	155.239	69.4928	85.057	153.819	63.1981	101.62
YER037W	40.9671	24.16	20.6242	50.3507	32.0656	29.9376
YER038C	7.30946	5.60091	5.54926	7.26412	6.56156	6.9161
YER038W-A	1.30187	3.96003	2.68186	1.94096	3.79022	2.02588
YER039C	2.71159	4.24524	2.60089	1.99356	4.68288	3.79768
YER039C-A	11.3206	18.9644	12.9767	10.5279	19.9287	14.3721
YER040W	5.06208	5.53925	4.50006	4.44708	5.21874	4.50264
YER041W	4.38446	5.51787	4.70979	5.12334	7.04023	8.041
YER042W	97.5844	51.4242	55.8118	104.787	43.6775	47.0027
YER043C	434.263	338.787	343.9	436.904	287.443	375.437
YER044C	141.447	117.189	96.2879	164.453	126.358	135.175
YER044C-A	1.66661	1.1959	0.628946	1.4701	1.26773	1.07056
YER045C	8.3179	8.13045	4.78652	9.01409	5.68297	7.82149
YER046W	9.00024	20.9557	15.5014	9.29679	16.7458	21.8431
YER046W-A	2.37507	5.06616	3.33477	1.06568	2.71459	1.96917
YER047C	4.86278	6.60362	5.91939	4.95927	7.15345	7.49133
YER048C	42.4211	37.8693	33.9154	42.8049	44.1527	39.2655
YER048W-A	163.188	141.261	124.754	150.966	158.413	146.607
YER049W	69.4783	25.9946	34.2846	72.1728	23.0509	40.1677
YER050C	66.7549	138.232	116.145	61.4973	169.484	109.086
YER051W	4.5382	5.78447	4.96253	5.02495	6.89272	6.86151
YER052C	69.1829	36.7258	44.7086	85.137	37.1256	53.1194
YER053C	18.9779	16.5136	24.4217	50.4193	34.9986	72.4495
YER053C-A	19.7472	20.4689	13.6597	37.9311	33.5382	30.5823
YER054C	0.740313	2.9151	0.99903	0.902572	4.19832	3.97926
YER055C	282.19	78.4294	113.424	257.899	63.6108	88.8326
YER056C	140.537	111.535	136.093	140.208	90.3316	137.275
YER056C-A	1401.11	740.495	896.179	1436.27	637.725	957.935
YER057C	212.892	244.822	185.948	197.585	203.939	211.198
YER058W	23.645	89.8466	78.5848	21.8173	132.96	71.6845
YER059W	11.5056	11.7444	11.6747	13	14.2377	15.7817
YER060W	12.0649	6.48272	5.74242	13.4152	4.43489	6.10894
YER060W-A	2.97964	3.599	2.91833	3.10949	4.10168	3.39053
YER061C	7.95396	8.0805	6.48389	7.85965	8.79302	7.98225
YER062C	13.4112	25.555	22.4066	12.1142	22.8374	37.2508
YER063W	45.7697	66.705	50.0384	41.3853	84.3256	76.0601
YER064C	24.6679	39.1272	33.7321	18.2717	34	30.7253
YER065C	5.70304	51.0499	12.1907	5.77794	179.203	9.73127
YER066C-A	2.41887	16.5363	14.7775	3.50892	31.2055	55.7548
YER066W	3.12464	6.74594	4.76447	3.61065	6.60936	7.55668
YER067C-A	4.62852	66.7629	40.9177	5.49769	102.811	189.459
YER067W	2.65183	39.4857	25.801	4.46252	74.4332	123.109
YER068C-A	3.83224	1.00628	1.36818	8.28408	1.17811	2.17277
YER068W	19.117	17.7393	15.5999	17.341	16.8948	15.3914
YER069W	14.8416	10.959	7.82258	16.494	7.30642	7.41137
YER070W	48.5065	46.3572	51.5314	46.0013	39.5008	54.0686
YER071C	27.2207	28.8181	23.9834	27.4575	29.8163	26.4857
YER072W	1068.2	624.932	789.518	959.985	537.659	660.707
YER073W	88.9851	80.8813	88.5594	136.441	67.245	142.066
YER074W	2334.18	1218.22	1449.14	2350.03	1048.45	1463.07
YER074W-A	156.237	168.666	138.398	141.586	143.976	137.793
YER075C	5.13942	7.32539	5.60758	4.84413	5.94612	6.26449
YER076C	6.32483	7.2277	5.79512	6.85643	6.34087	6.34373
YER076W-A	7.20617	8.00645	6.16949	8.00376	8.5546	8.20593
YER077C	8.78513	14.6304	10.0808	8.6445	15.4813	10.451
YER078C	7.93242	9.16292	8.67635	8.99197	11.5909	9.92143
YER078W-A	0.156822	0.149917	0.0499345	0.186748	0.223667	0.0561958
YER079C-A	8.10785	11.8743	8.83255	19.1282	22.6578	18.7045
YER079W	5.75649	20.8133	9.00141	9.59242	29.4102	20.1785
YER080W	19.0671	25.8755	19.902	26.9822	34.6316	32.2124
YER081W	28.8605	31.0727	48.043	17.5469	20.632	64.979
YER082C	43.071	27.1499	30.7334	38.3266	23.3748	28.1539
YER083C	36.0316	38.0333	32.8597	37.0608	31.9264	41.8278
YER084W	0.870817	1.70458	1.54485	1.67893	1.27748	1.96145
YER084W-A	0.283008	0.241272	0	0	0.225466	0
YER085C	0.177053	0.221802	0.336294	0.389285	0.275385	0.27033
YER086W	63.9973	47.5705	45.6128	74.3598	40.8428	51.6608
YER087C-A	5.97244	12.6741	8.71577	5.44872	8.80559	8.1743
YER087C-B	558.545	351.49	355.345	545.544	338.788	409.041
YER087W	4.19991	7.98859	7.49822	5.66585	13.5636	10.1874
YER088C	16.8248	19.7413	22.3231	19.4278	12.6652	30.3853
YER088C-A	31.9431	34.1583	23.5388	25.4089	24.1189	22.1382
YER088W-B	2.41409	3.89826	2.68659	2.46583	1.57684	2.96654
YER089C	48.2783	39.6797	39.494	44.2943	35.4348	45.1931
YER090C-A	0	0	0	0	0	0
YER090W	58.9081	40.7918	39.2602	59.4427	41.0043	43.2041
YER091C	174.755	78.3877	71.3301	206.196	84.6922	62.9382
YER091C-A	0.90264	0.575261	0	0.71659	0.514954	0.646905
YER092W	33.6124	46.9035	30.5554	32.0005	47.3274	37.2756
YER093C	4.22351	4.44539	4.28782	4.53138	4.94818	4.88858
YER093C-A	12.3873	37.0166	26.4706	9.61552	42.1816	26.3176
YER094C	107.216	88.4081	78.2817	118.598	93.4815	98.2146
YER095W	18.9393	31.5081	20.5577	15.3064	27.0805	18.0919
YER096W	1.79798	5.08063	1.6539	1.76724	7.95628	1.909
YER097W	1.11385	1.69277	1.30954	1.08833	3.37278	4.72826
YER098W	2.32584	5.00417	3.76017	2.53085	5.74628	5.9741
YER099C	38.2814	32.5259	30.2774	35.3285	29.9984	30.868
YER100W	54.9971	50.8946	41.5692	54.0576	47.5522	50.0284
YER101C	5.08687	9.85897	6.47893	5.96537	12.9267	9.12248
YER102W	1652.24	780.131	936.761	1597.59	663.913	1006.17
YER103W	8.87167	5.26293	4.90585	5.27056	5.82045	6.69725
YER104W	6.67108	9.34971	7.06216	6.0297	8.35305	6.72656
YER105C	12.3746	9.6193	9.29254	12.5556	10.2377	12.3159
YER106W	0.283569	0.282377	0.259591	0.196981	0.384216	0.393755
YER107C	26.3509	17.6211	19.5258	24.4778	17.9164	20.0873
YER107W-A	30.0892	20.3827	24.665	36.5907	24.4429	28.7375
YER109C	5.28931	5.49075	5.65355	4.97139	5.17434	6.94275
YER110C	64.5624	34.8898	43.6003	75.2913	31.0851	51.7965
YER111C	4.26953	3.98852	3.48632	3.89263	4.16029	4.3717
YER112W	74.5018	66.9485	57.8455	68.4831	66.7933	63.726
YER113C	10.7327	8.0034	8.94347	12.7781	9.78686	11.5737
YER114C	11.3338	8.74675	8.76534	11.4538	8.89029	11.8455
YER115C	28.0266	26.5847	22.1441	26.9843	21.9013	25.6915
YER116C	9.85359	10.6705	8.32847	10.3188	11.7228	11.7554
YER117W	1529.69	856.788	966.31	1541.41	689.801	937.89
YER118C	23.1063	18.7461	17.093	24.6063	18.4326	18.6549
YER119C	5.77108	10.7092	6.49683	6.30514	13.0684	9.6613
YER119C-A	36.6208	32.2742	31.6141	36.207	32.2998	31.093
YER120W	164.299	143.621	130.219	154.615	132.89	146.736
YER121W	2.10435	14.8517	5.85677	2.4131	21.5205	7.59659
YER122C	67.39	49.8522	49.745	67.3811	56.5669	63.4402
YER123W	14.0963	11.6593	12.2112	14.2589	13.0119	14.6457
YER124C	37.1449	36.9574	52.6817	38.6881	40.2917	75.2421
YER125W	29.7783	25.3809	25.6143	33.4781	30.7372	36.6443
YER126C	130.892	80.6882	84.3329	105.605	64.8482	76.6378
YER127W	50.5949	26.6248	29.5138	36.6892	22.3492	19.7775
YER128W	12.6988	15.4625	13.2055	12.2874	17.8133	15.6323
YER129W	9.97607	7.31431	7.50907	9.83816	8.0169	8.89856
YER130C	22.3972	8.05233	11.6906	54.5448	9.47431	19.8394
YER131W	2347.11	1025.53	1351.68	2201.37	765.626	1257.31
YER132C	4.26341	2.28237	2.61618	3.8393	1.8035	2.89132
YER133W	120.901	105.454	97.4501	129.795	131.013	138.438
YER133W-A	35.0488	26.8202	30.7644	34.9097	32.3571	47.2457
YER134C	20.7956	19.5726	20.2383	23.8127	23.2653	31.2735
YER135C	0.302286	0.924719	0.462011	0.335971	1.27615	0.909899
YER136W	48.8934	47.7141	36.7719	56.4694	56.4643	54.4128
YER137C	10.6487	7.46542	8.8799	7.98453	7.83929	8.75563
YER137C-A	0	5.30387e-10	0	1.07064e-10	7.52267e-11	2.42273e-10
YER137W-A	6.66426	7.22947	7.27639	6.52364	5.30967	7.66123
YER138C	209.197	85.7007	102.967	207.219	78.1095	141.361
YER138W-A	26.7201	21.39	18.5169	24.5248	14.7274	22.3219
YER139C	9.07196	8.42609	6.67998	7.73404	10.4099	8.21947
YER140W	8.20322	7.11802	6.56043	7.91675	7.19301	7.71863
YER141W	20.4059	45.5877	37.1021	22.2327	59.9865	32.3373
YER142C	4.19753	12.9124	6.70013	5.71259	15.6432	11.1867
YER143W	12.5875	27.6534	18.1589	16.1297	32.7349	23.6243
YER144C	8.58093	10.9485	9.22907	12.363	11.6929	15.3848
YER145C	39.4255	119.097	147.2	50.3741	111.734	135.701
YER145C-A	15.7129	11.9686	13.0116	17.3944	9.52678	21.2892
YER146W	106.573	59.8832	75.1109	118.206	54.4406	99.2349
YER147C	5.44671	6.90845	5.53814	4.83276	5.93178	6.94876
YER147C-A	113.029	60.2459	71.0331	114.509	67.3636	79.9335
YER148W	93.1851	56.6095	60.8222	87.069	54.4705	63.3722
YER148W-A	6.24845	4.5247	4.5384	3.25924	2.41357	2.73685
YER149C	11.6108	8.13511	8.5939	11.6078	8.81908	10.7173
YER150W	6.17927	19.0444	6.825	23.0717	10.9889	28.5781
YER151C	18.7902	12.8094	15.1653	21.457	12.5362	17.8673
YER152C	17.4474	23.3639	20.4592	15.5291	19.8789	23.223
YER152W-A	4.30546	2.22915	4.62746	3.72605	4.71156	5.35893
YER153C	4.2611	4.01014	5.20222	4.7149	4.64776	6.72479
YER154W	28.4758	42.708	48.3553	30.245	50.2625	55.6248
YER155C	12.4387	8.47615	8.3434	12.9993	8.99957	11.3012
YER156C	113.384	61.7324	73.9659	100.284	60.0609	32.1433
YER157W	9.36498	6.93474	7.65834	11.3734	8.00741	10.5297
YER158C	4.2679	7.42782	4.60284	6.34374	7.05572	6.96474
YER158W-A	160.492	196.49	166.28	139.53	168.057	192.407
YER159C	86.8917	110.663	81.808	83.0469	103.085	105.416
YER159C-A	3.28533	6.41125	2.98015	0.0466815	3.68343	3.12432
YER160C	6.09486	1.13157	1.95688	5.21745	3.75709	3.22699
YER161C	26.2215	22.9429	22.445	25.9711	25.7931	26.6339
YER162C	3.18794	4.87373	3.30595	3.27928	5.53752	4.35612
YER163C	12.291	18.6156	13.9908	13.7475	21.3623	16.5118
YER164W	10.9641	7.56284	8.87058	11.6413	8.08104	12.1869
YER165C-A	2.94225	3.71725	2.7446	4.78459	6.20794	6.10292
YER165W	268.749	212.573	199.288	314.191	192.077	260.918
YER166W	7.50127	10.9256	8.47655	7.22642	9.73389	9.76247
YER167W	10.4722	8.91143	8.19413	12.1897	10.2843	10.8912
YER168C	15.5307	9.60461	10.144	15.4629	11.329	12.9698
YER169W	9.00736	6.87366	8.1796	8.66917	7.38767	12.194
YER170W	8.97093	21.6628	16.8251	8.9332	31.6836	19.3994
YER171W	15.0542	10.0106	11.053	13.936	11.1057	12.1081
YER172C	5.43705	4.61445	4.85372	5.3788	4.82285	5.92059
YER172C-A	2.11503	1.84529	1.16417	3.23139	2.36692	2.9748
YER173W	4.8201	4.27055	3.84949	4.2399	5.32458	4.35656
YER174C	32.6937	24.4693	21.1018	35.3209	32.6171	14.1253
YER175C	9.16954	18.1262	16.387	10.1144	21.109	30.5304
YER175W-A	4.46944	2.79844	2.24705	3.98395	3.355	3.03457
YER176W	11.1557	6.65687	7.03188	13.3038	7.83262	9.47887
YER177W	362.943	345.555	325.863	400.191	384.025	422.951
YER178W	132.004	160.535	109.086	133.799	178.805	150.051
YER179W	1.59765	6.8379	3.19194	1.77817	5.08449	5.1862
YER180C	18.5477	12.1768	13.2882	12.7198	9.81378	11.735
YER180C-A	36.8483	17.7433	25.8648	29.7733	17.1912	30.8686
YER181C	0	0.22746	0.056822	0.0708354	0.356324	0.255788
YER182W	17.5219	59.1119	39.2399	18.8797	92.5546	25.5822
YER183C	26.4136	26.1796	23.762	29.3075	27.2629	29.0343
YER184C	3.06145	2.90795	2.37166	4.31145	3.19196	2.67745
YER185W	1.46499	2.33976	1.13528	2.32607	2.10454	0.923436
YER186C	22.0745	26.1364	26.0167	23.5876	30.101	27.8544
YER187W	3.56184	4.87381	3.03549	3.90885	2.71932	3.30349
YER188C-A	1.49694	1.52892	1.02139	1.27328	0.942919	0.842937
YER188W	3.46763	2.25568	1.93415	5.44882	1.80091	2.36521
YER189W	4.87845	3.98248	4.12222	5.26208	4.54192	6.52371
YER190C-A	2.7693	3.2596	2.48199	3.6708	4.31259	5.80343
YER190C-B	0	0	0	0	0	0
YER190W	0.39437	0.535814	0.588525	0.717553	0.765953	0.853612
YFL001W	19.598	13.7591	16.1273	18.3987	14.2357	16.3596
YFL002C	24.3392	18.1781	18.8317	25.8342	19.5583	23.864
YFL002W-A	18.4713	12.1242	7.07914	25.977	13.7907	14.7292
YFL002W-B	0	0	0.473165	1.09389	1.12986e-06	0.547173
YFL003C	0.889543	0.768185	0.57319	0.86916	0.699664	0.769549
YFL004W	51.3085	28.8804	32.2107	48.0135	29.7543	33.1561
YFL005W	88.8546	92.5104	75.2595	85.9139	102.201	90.4495
YFL007W	8.89076	8.83616	6.82273	8.23267	8.95919	7.59519
YFL008W	6.8849	5.48359	5.78321	6.59888	5.76094	5.73457
YFL009W	11.1446	9.19901	8.78759	11.0495	9.97211	11.946
YFL010C	78.0024	72.6968	58.6608	72.0976	64.431	64.7791
YFL010W-A	105.058	94.0285	82.4919	89.2538	79.1512	81.9867
YFL011W	0.106193	0.637299	1.7583	0.168609	0.373594	6.76713
YFL012W	1.68964	0.584563	0.737838	0.919802	0.743608	0.968748
YFL012W-A	2.07806	2.1713	2.30244	3.80034	4.22805	2.87428
YFL013C	9.86031	10.5933	9.26525	13.4097	14.8827	14.9913
YFL013W-A	10.2152	11.4165	8.65594	8.0178	8.49899	8.92144
YFL014W	4.71246	1606.71	79.2272	5.37364	1963.4	124.102
YFL015C	0.0818851	0.574048	0.15644	0.116058	0.256934	0.234742
[truncated: 4,714 more rows]
