# Supplementary material for: Transcriptional rewiring over evolutionary timescales changes quantitative and qualitative properties of gene expression
Source: eLife. 2016 Sep 10;5:e18981. doi: 10.7554/eLife.18981 (PMC5067116; doi:10.7554/eLife.18981)
Supplement: Figure 5—source data 2. — Transcripts per million reads for all RNA-sequencing experiments are tabulated for all genes in three conditions. This data is plotted in Figure 5 and Figure 5—figure supplement 1. DOI: http://dx.doi.org/10.7554/eLife.18981.016 [file elife-18981-fig5-data2.xlsx]

## Sheet: Sheet1
Systematic Name	TPM Glucose	TPM YEP	TPM Galactose	TPM Glucose_2	TPM YEP_2	TPM Galactose_2
CaalfMp01	0.273541	0.385177	0.882149	0.358802	0.311392	0.550657
CaalfMp02	0.159217	0.597858	0	0.192779	0.181249	0.0534194
CaalfMp03	0.0538257	0.101057	0.0478853	0	0.0612739	0.0361184
CaalfMp04	0.049582	0.0465448	0.176439	0.0533631	0.0627143	0.177444
CaalfMp05	2.40663	3.76536	3.92521	1.61885	2.13084	7.26709
CaalfMp06	0.371129	0.522594	0.495255	0.209702	0.140828	0.0747111
CaalfMp07	0	0.133196	0.252456	0	0	0.19042
CaalfMp08	0.116322	0.201671	0.163015	0.0408024	0.0566996	0.068915
CaalfMp08.1	0.105735	0	0	0	0	0.0248933
CaalfMp08.2	0	0.0324663	0.0519414	0.0284042	0	0.0297213
CaalfMp08.3	0	0	0	0	0	0
CaalfMp08.4	0	2.5351e-07	0	5.28e-10	0.00180743	0.00418973
CaalfMp09	0.116895	0.266499	0.193132	0.0943575	0.126734	0.123262
CaalfMp10	0.494253	0.0927955	0.351764	0.239375	0.0750194	0.265325
CaalfMp11	0.213882	0.299255	0.189067	0.102308	0.103684	0.132421
CaalfMp11.1	0	0.213958	0.223606	0	0.298644	0.234429
CaalfMp12	0	0.25763	0	0	0.208277	0.184156
CaalfMp13	0.0563716	0.198444	0.0877627	0.0568786	0.0213907	0.0756534
CaalfMp14	0.0343051	0.112713	0.0457785	0.0415364	0.0781041	0.103588
CaalfMp15	0.049582	0.0465448	0.176439	0.0533631	0.0627143	0.177444
orf19.10	0.426596	4.64825	1.5045	0.381241	2.84438	1.53351
orf19.100	5.03539	12.187	11.231	6.45319	11.3738	12.923
orf19.1002	4.66068	6.8084	8.27097	4.8524	6.06751	6.28753
orf19.1005	0.281512	0.432438	0.443967	0.247893	0.213644	0.249006
orf19.1007	12.633	7.47594	8.11805	12.6653	9.74928	8.74742
orf19.1008	0.153364	0.431909	0.136438	0	0.349171	0.205822
orf19.1009	0.293767	0.137886	0.261346	0.355692	0.89178	0.295687
orf19.101	5.83138	4.36117	6.0919	7.36334	5.96804	8.21567
orf19.1010	13.6945	9.42204	11.5052	16.8712	13.9455	12.9002
orf19.1011	22.083	21.7397	24.3567	26.3554	25.6916	25.2531
orf19.1012	130.746	97.5533	107.006	129.929	115.67	127.348
orf19.102	19.0869	11.8904	14.3494	19.7416	15.7405	15.8629
orf19.1026	25.8028	21.5042	16.9827	27.3638	20.9823	17.4003
orf19.1026.1	38.0477	17.6434	18.9634	40.3326	26.4398	22.4549
orf19.1027	42.9695	47.5511	53.8131	39.8749	47.5553	45.8812
orf19.1028	4.73465	3.91597	2.95033	4.34371	4.00476	3.387
orf19.1029	9.82016	7.50474	5.83245	9.48983	8.0615	5.97702
orf19.103	4.71651	5.21473	5.78113	7.02208	7.31797	8.08807
orf19.1030	106.123	75.1213	73.5318	118.418	49.6419	57.4821
orf19.1031	47.5274	39.0825	36.0867	54.4088	35.5231	34.4309
orf19.1032	11.5416	9.75471	12.4149	12.2979	11.3689	12.565
orf19.1033	27.4038	28.6579	29.5574	28.5449	27.4082	29.2182
orf19.1034	108.705	35.3802	56.4129	111.669	33.3981	58.7977
orf19.1035	3.42016	5.73804	4.24027	4.23903	5.9515	4.80009
orf19.1036	36.2788	40.4619	45.4383	33.0972	37.9841	38.9687
orf19.1037	19.6096	31.5776	35.1951	15.103	32.4625	31.2468
orf19.1039	11.5211	12.2084	9.86451	11.3294	12.8729	10.0267
orf19.104	2.53005	3.30193	3.67817	3.1879	2.85673	4.07868
orf19.1040	13.338	11.3866	12.0253	13.0064	15.8291	13.2751
orf19.1041	7.69607	8.91489	8.40599	7.38266	9.61354	8.11525
orf19.1042	968.877	1664.02	1376.93	942.971	1499.96	1223.13
orf19.1043	10.9509	8.16048	12.203	11.4367	9.12475	10.227
orf19.1045	10.9506	11.0063	7.93668	12.1138	10.7803	8.07229
orf19.1047	28.7043	22.9409	15.7069	36.4841	23.3531	16.9769
orf19.1048	10.7455	46.9368	49.1852	8.90974	34.5059	37.7529
orf19.1049	14.3845	10.1757	9.82622	12.5649	9.20115	8.61815
orf19.105	56.9311	33.4532	29.1006	36.5833	33.9428	31.6665
orf19.1050	8.35451	7.92389	8.15009	7.25532	8.78908	6.86262
orf19.1051	2602.15	3440.64	3167.44	2303.18	3375.73	3082.3
orf19.1052	2562.11	3015.75	2730.37	2336.64	3185.52	2956.21
orf19.1053	20.9204	16.6842	17.8088	21.0536	21.769	19.8815
orf19.1054	54.6724	102.026	105.687	53.0697	104.231	91.6719
orf19.1055	123.261	99.4907	83.241	92.4049	95.7153	79.1146
orf19.1057	55.4243	42.3145	50.2091	44.6522	48.5803	49.2182
orf19.1058	90.2957	78.0997	69.4329	77.8826	77.1125	72.8414
orf19.1059	4582.63	5573.06	5085.52	3644.63	4870.26	5129
orf19.1060	4.22191	2.78022	4.42867	4.78124	5.26042	5.03175
orf19.1061	3175.25	4000.22	3746.47	2619.34	3832.33	3701.84
orf19.1062	0.611714	0.0740959	0.333543	0.557486	0.224632	0.370752
orf19.1063	8.62496	5.66375	7.82063	11.3635	8.33938	9.39087
orf19.1064	324.825	147.761	148.071	322.219	143.753	141.674
orf19.1065	607.058	219.191	242.02	675.06	236.652	273.613
orf19.1066	5.5525	3.97611	3.92643	4.94165	6.0237	4.56179
orf19.1067	163.905	94.3833	125.151	149.611	82.8224	116.163
orf19.1069	26.3632	45.1075	26.4468	28.1111	27.4246	21.4629
orf19.107	7.32757	4.72384	4.75701	8.50887	5.43805	4.34313
orf19.1070	8.80769	8.77543	9.42199	8.54889	11.6258	11.4396
orf19.1075	9.04188	11.6864	15.9325	7.77456	10.4754	11.0501
orf19.1075.1	11.3148	38.7758	51.0581	11.4441	31.4513	48.2995
orf19.1077	7.32176	8.70425	11.6043	7.42201	8.77726	9.46792
orf19.1078	47.6173	196.066	128.707	42.634	170.519	113.419
orf19.1080	0.510855	0.698791	0.61039	0.459487	0.542896	0.47012
orf19.1082	14.0494	12.3754	12.9944	13.8386	15.5473	11.0887
orf19.1082.1	1815.74	3306.04	2964.06	2026.79	3731.55	3040.17
orf19.1083	16.4382	11.5928	10.8761	16.5027	12.2871	13.109
orf19.1084	23.0313	28.933	25.0946	28.4481	29.569	25.1165
orf19.1085	131.803	151.217	159.221	114.809	142.157	128.439
orf19.1086	51.7734	26.2069	27.8223	40.1476	27.9491	24.3478
orf19.1087	4.46547	3.65048	4.78372	5.00126	3.48777	4.60703
orf19.1089	38.7673	381.755	146.154	29.7568	395.274	135.477
orf19.109	20.4331	23.0768	27.8683	20.8833	21.7695	25.1019
orf19.1090	6.17085	3.59157	2.9645	8.2686	5.24514	5.63148
orf19.1091	7.51045	6.17169	4.41845	9.29806	5.82517	4.34508
orf19.1092	18.5165	19.2396	20.4635	18.4819	20.4712	19.4888
orf19.1093	31.6844	28.0793	32.818	36.297	32.1546	30.1866
orf19.1095	50.7182	35.3967	40.1433	46.1132	40.2804	43.4692
orf19.1096	5.01732	6.48419	7.33627	6.23913	7.59616	7.98464
orf19.1097	63.0755	39.8474	29.4339	89.2293	20.9624	20.5415
orf19.11	0.770334	6.78106	7.07911	0.546088	5.14041	6.95448
orf19.1105	6.64611	3.45136	3.77401	5.42179	5.41945	3.74805
orf19.1105.2	12579.3	13499	13591.2	13829.9	16174.6	15094.7
orf19.1105.3	1.32009	1.48708	0	0.852459	0.601105	0.531489
orf19.1106	0.0958524	0.359924	0.571334	0.123795	0.276427	0.520986
orf19.1107	32.1108	106.505	78.1059	26.4287	118.056	87.9787
orf19.1108	87.9409	54.7325	51.4377	90.9931	64.568	58.7501
orf19.1109	145.418	66.7911	110.64	153.728	102.075	118.703
orf19.111	12.6401	63.6986	21.0814	10.2946	74.7013	16.4017
orf19.1110	13.6027	9.60751	10.9028	11.5657	11.2868	10.7099
orf19.1111	44.0414	32.2276	36.4331	37.0613	40.7557	36.5471
orf19.1112	26.614	33.469	29.4381	27.5695	33.5657	26.0339
orf19.1113	15.829	3.15804	2.23675	11.3193	3.97743	2.20987
orf19.1114	39.6087	49.4319	49.8166	42.7951	57.3512	52.4673
orf19.1115	134.674	64.9017	62.4484	116.998	79.6677	69.1979
orf19.1116	24.9079	15.559	12.3428	20.519	18.585	15.4329
orf19.1117	0.217039	0.162996	0.251012	0.406052	0.230601	0.26215
orf19.1119	26.0159	21.9213	20.589	24.4718	22.8851	18.2034
orf19.1120	12.8354	12.6833	8.71435	12.6782	14.996	9.51946
orf19.1121	27.9289	19.2144	25.5391	25.948	18.7832	23.2902
orf19.1122	0.0314119	0	0.0838353	0.0760666	0.190712	0.0421562
orf19.1123	0.357557	0.111885	0.106032	0.577237	0	0.159953
orf19.1124	3.19066	12.3414	7.7271	2.79011	12.4884	8.42528
orf19.1124.2	56.8179	53.3592	36.8868	56.0068	42.7215	38.3598
orf19.113	2.80607	20.4217	3.83464	1.68127	9.15497	2.67882
orf19.1133	7.51662	8.31015	7.47761	9.36607	11.5679	8.18483
orf19.1135	11.3575	13.646	13.261	10.5328	13.2692	12.7743
orf19.1136	21.6628	24.7961	25.5049	18.7862	23.7742	22.9662
orf19.1137	31.2021	14.4875	14.5152	30.7869	20.9352	18.7928
orf19.1139	28.605	21.94	23.5019	28.381	24.395	22.3801
orf19.114	6.25724	5.46803	6.01924	5.64624	5.38575	5.68369
orf19.1140	74.91	149.384	127.694	73.4699	164.827	124.088
orf19.1142	7.73919	9.70558	8.66494	8.36485	9.75566	8.12741
orf19.1143	15.3632	9.4856	9.74555	13.8404	11.266	11.4467
orf19.1144	17.7488	12.8464	14.0025	19.5884	17.3589	15.4846
orf19.1146	12.734	14.0151	13.4772	29.596	27.7426	17.9
orf19.1148	0.0680505	0	0	0	0.0258223	0
orf19.1149	28.3115	81.5791	65.4696	18.4431	48.8049	48.5273
orf19.115	3.14406	2.47713	2.99686	3.87479	3.89869	2.7502
orf19.1150	4.12103	19.4377	13.0637	4.05967	25.0585	14.2668
orf19.1150.1	118.354	238.146	225.687	102.583	202.097	213.518
orf19.1152	313.031	940.497	934.822	296.195	786.954	802.4
orf19.1153	183.704	390.123	365.306	161.584	254.136	258.777
orf19.1154	2291.99	1225.63	1382.86	1875.94	1285.27	1282.21
orf19.1155	25.4856	25.112	27.7784	22.7387	29.4805	28.1781
orf19.1156	0.705222	1.06325	0.912568	0.327751	1.20016	0.731342
orf19.1158	4.37569	4.49104	4.74918	4.19136	6.04383	5.61792
orf19.1159	23.0334	12.635	13.7991	17.3755	13.8475	13.3076
orf19.1160	37.9348	44.3782	49.9694	36.2927	60.4138	61.3252
orf19.1161	29.5684	36.231	38.01	30.1105	37.1699	37.6482
orf19.1162	146.317	152.703	165.135	93.7405	121.303	140.732
orf19.1162.1	2.97279	4.27606	4.82018	2.70925	3.92998	4.37572
orf19.1163	13.0445	11.8809	13.7388	11.2302	9.91702	11.0833
orf19.1164	329.679	174.732	193.376	340.468	176.938	197.921
orf19.1166	31.7948	43.2153	41.4313	33.6854	38.8879	37.3382
orf19.1167	2.37886	0.897244	1.03926	2.40025	1.1767	1.55351
orf19.1168	118.311	50.3619	51.4021	100.564	68.9668	57.2496
orf19.1169	7.18664	5.98555	5.98489	4.57976	5.92566	5.78327
orf19.117	22.0818	29.5221	28.1089	21.6702	25.4564	25.052
orf19.1170	49.221	28.4033	28.0106	43.2162	33.9771	28.0363
orf19.1171	0.200553	0.131787	0.249786	0.210451	0.190253	0.127847
orf19.1177	40.7308	28.0727	27.9175	36.5749	32.5057	30.8493
orf19.1178	4.00542	5.59424	6.08379	4.29773	5.67178	6.75211
orf19.1179	422.703	389.309	420.874	418.387	575.5	502.852
orf19.118	197.372	83.9581	112.235	167.706	85.9693	88.9579
orf19.1180	28.9741	46.2846	40.9819	24.506	46.9098	43.454
orf19.1181	8.73264	9.94054	11.9897	6.36441	7.56665	9.95091
orf19.1182	25.8749	33.1899	38.3049	19.0966	31.9017	35.802
orf19.1183	24.6937	72.1974	65.9809	21.5956	53.0188	53.8765
orf19.1185	45.5459	44.796	44.3659	34.5221	43.1347	42.4386
orf19.1186	41.5121	50.0924	46.9665	45.1692	65.1949	55.4934
orf19.1187	59.4653	139.885	112.291	62.858	123.398	97.0725
orf19.1189	48.0078	74.6456	72.7287	48.5608	58.8106	64.108
orf19.119	7.31191	4.39677	4.22671	7.67007	6.57201	5.08735
orf19.1190	27.7445	44.8794	41.6643	27.288	42.5231	39.4448
orf19.1191	15.1733	30.9505	26.9478	17.159	27.1184	24.9766
orf19.1192	4.51014	4.0143	2.87697	5.21253	4.3065	3.29937
orf19.1193	271.414	563.375	602.419	261.709	478.706	516.601
orf19.1195	17.5844	5.5685	11.9377	14.8526	6.65069	10.2022
orf19.1196	17.582	19.3277	22.4023	16.1716	20.9323	21.1595
orf19.1198	33.8153	42.4141	45.1502	31.7913	38.7317	45.191
orf19.1199	211.919	117.208	106.911	203.505	98.2742	106.224
orf19.120	1.50735	0.954312	1.3098	1.55628	2.04847	1.29374
orf19.1200	13.8369	8.79536	9.24371	12.4673	9.8617	9.38768
orf19.1201	29.617	23.6391	27.0413	24.8178	21.8374	24.9835
orf19.1202	12.5578	12.0765	13.2104	12.5979	14.5146	12.0224
orf19.1203	18.9303	24.4107	23.9727	19.0923	23.7333	23.1216
orf19.1203.1	256.105	158.181	184.431	263.663	201.653	210.701
orf19.1204	17.5755	20.1989	22.5941	15.462	20.2403	20.1088
orf19.1207	2.43789	2.4157	2.89177	2.6238	2.2613	1.81765
orf19.1208	7.416	7.44464	6.74622	9.81737	10.5707	7.02529
orf19.121	54.5677	76.0968	67.6024	43.6373	78.9315	62.9058
orf19.1210	19.8254	28.1406	35.1377	20.0193	27.0638	32.9534
orf19.1212	131.073	110.081	98.3384	115.481	103.65	83.6561
orf19.1214	106.131	90.4539	97.7471	98.9499	79.4579	81.7287
orf19.1215	1.25324	1.07563	0.700811	1.344	1.07339	0.876995
orf19.1217	17.4293	19.6914	18.8651	20.3499	19.1778	17.2585
orf19.1219	6.5587	13.2317	11.9053	17.1813	16.2774	12.2191
orf19.122	18.7186	14.6452	16.5667	23.6154	19.8001	19.8099
orf19.1220	75.3896	110.719	104.44	62.2228	100.634	88.245
orf19.1221	21.1814	25.4251	24.0149	23.3148	30.0602	25.7215
orf19.1223	16.5878	22.6261	19.4862	17.8959	24.2216	22.3834
orf19.1224	36.4622	192.079	176.182	43.5655	202.864	194.149
orf19.1225	27.5131	56.2316	50.8714	22.322	61.4667	52.7754
orf19.1227	0.2025	0.0475239	0.0450377	0.326914	0.192101	0.237794
orf19.1228	14.8038	15.2193	12.3193	15.6965	15.8103	12.0401
orf19.1229	19.9764	23.2589	21.6157	25.2057	25.1265	20.2063
orf19.123	11.2557	8.84112	5.80372	8.23262	9.62297	8.07691
orf19.1232	132.713	86.3227	70.1428	133.575	92.525	76.701
orf19.1233	139.761	74.8148	86.4558	139.238	93.4977	89.5949
orf19.1234	7.66014	8.05763	6.00548	10.0888	9.59975	7.27749
orf19.1235	62.5438	11.2154	24.265	67.9918	15.0463	23.4354
orf19.1236	86.7427	103.646	85.3037	87.2181	96.5232	76.5416
orf19.1237	3.6684	3.14852	3.50331	3.14241	2.82946	3.54669
orf19.1238	15.6804	15.1261	13.472	13.9096	16.9387	14.0459
orf19.1239	0	0	0.0229648	0.0625102	0.626895	0.0173216
orf19.124	22.0377	23.1166	15.7288	27.48	20.6347	14.7421
orf19.1240	7.01397	14.7343	13.8364	8.83008	13.4751	13.2062
orf19.1244	18.0476	20.4148	23.0929	21.798	24.6814	22.6205
orf19.1246	38.5224	84.5256	81.3227	44.0942	82.1472	78.0603
orf19.1247	30.7335	35.4236	44.1268	28.9723	42.6211	42.7789
orf19.1248	92.8131	77.6147	75.1762	79.874	83.0519	87.3033
orf19.1249	22.8139	21.4164	23.1032	18.5681	22.9414	22.1266
orf19.125	47.6794	4.0846	4.63445	36.5044	2.86287	4.58047
orf19.1250	24.3423	18.1986	16.5576	25.7334	15.5156	15.0698
orf19.1251	12.865	12.4098	12.5626	13.5572	14.6913	13.221
orf19.1252	71.5019	88.9559	91.0748	68.3	74.3001	75.1248
orf19.1253	25.5362	25.6354	25.2627	25.5205	27.7031	21.4562
orf19.1254	105.049	113.127	111.254	105.206	115.132	108.995
orf19.1255	2.11063	11.798	8.31828	2.64283	12.7361	8.9855
orf19.1257	1.62526	1.01714	1.08442	2.95178	0.719504	1.27235
orf19.1258	47.056	53.1767	26.5327	35.3086	45.002	27.1023
orf19.1259	13.1182	15.2377	17.5413	16.5239	17.0221	18.0635
orf19.1260	24.0878	18.8311	21.8906	27.9421	26.1498	27.0819
orf19.1261	29.0508	29.2444	24.2918	28.0937	29.8739	24.3105
orf19.1263	5.73322	3.85216	5.61666	6.28727	4.03204	5.05554
orf19.1264	2.83143	0.231121	0.392696	2.45586	0.264555	0.583734
orf19.1265	8.60602	6.01041	5.81914	9.40976	7.0084	6.75409
orf19.1266	31.1189	33.715	32.9435	32.1416	37.1603	41.3889
orf19.1267	63.1254	101.549	61.9851	55.8924	75.198	58.9636
orf19.1267.1	263.563	149.519	201.792	230.922	189.05	216.459
orf19.1268	3.45492	1.56158	2.27675	2.47893	2.23355	2.74766
orf19.1270	1.5188	1.56248	2.40621	1.51986	2.00528	2.37336
orf19.1272	40.2195	55.2484	34.1877	34.5616	50.9069	39.875
orf19.1273	160.232	120.956	130.669	156.717	148.897	130.737
orf19.1274	1.29213	6.45741	5.06119	1.01139	5.05724	4.16167
orf19.1275	7.73317	4.45939	5.08115	5.54663	5.11427	4.52938
orf19.1276	28.8698	30.0264	31.6236	24.6382	28.4248	27.6931
orf19.1277	23.8401	41.9792	43.2715	17.2401	35.4572	29.0974
orf19.1279	53.9246	68.0055	72.8664	47.0752	56.8206	62.9636
orf19.1280	992.457	814.963	696.263	814.933	676.038	607.476
orf19.1281	17.1314	29.028	22.2133	15.5915	24.4425	19.7437
orf19.1282	140.387	75.9096	101.342	122.385	104.35	90.9732
orf19.1283	4.26107	3.7236	5.42011	5.41557	4.75175	5.03102
orf19.1285	9.97843	20.2607	16.003	11.5479	17.7525	14.8943
orf19.1286	0.703061	0	0.104245	0.283754	0.266782	0.393142
orf19.1287	13.1766	16.7363	17.1889	12.3127	18.7683	12.6456
orf19.1288	20.5047	388.778	149.904	15.8492	395.21	169.938
orf19.1289	28.9503	29.4248	38.6675	32.9779	30.4639	37.1605
orf19.1290	53.4286	63.1895	132.874	55.2006	80.7075	137.205
orf19.1291	23.5261	16.7327	20.4435	23.1	20.1285	20.7066
orf19.1295	92.5833	59.5213	61.9491	113.661	57.136	56.9075
orf19.1296	6.81172	5.48645	6.44778	6.68604	6.01733	5.7501
orf19.1297	4.33281	9.69771	10.5611	4.50743	9.21336	9.23575
orf19.1298	21.309	21.3916	19.1384	20.8021	21.7348	17.0434
orf19.1299	49.7328	58.7222	53.0699	46.5714	54.133	45.4463
orf19.130	3.91754	7.22711	6.51013	5.32225	7.48446	6.37783
orf19.1300	25.1336	15.8028	24.1254	20.0984	17.0478	18.9356
orf19.1301	34.7185	27.2631	22.9008	40.5451	49.6412	31.3578
orf19.1302	0.486085	0.0414827	0.0393126	0.178348	0.201217	0.0593045
orf19.1303	10.0555	7.49328	9.204	10.0079	9.73977	8.79264
orf19.1304	24.5982	25.3527	21.7826	25.5515	21.1198	20.043
orf19.1305	16.458	10.8517	12.7718	17.9575	11.7197	13.3266
orf19.1306	28.654	20.4271	20.9865	33.146	28.2336	28.9338
orf19.1307	0.724656	4.74708	1.92002	0.623087	3.4671	1.9239
orf19.1308	21.6029	39.5346	35.9743	19.4362	42.2648	35.012
orf19.1309	26.9816	18.58	17.3712	25.5049	22.3628	21.0831
orf19.131	7.40104	6.07923	6.1353	7.16212	6.54226	6.49002
orf19.131.2	243.872	195.882	235.513	220.02	217.887	228.599
orf19.1310	5.22514	6.75121	6.94716	10.6022	8.85688	8.08158
orf19.1311	7.27889	6.08464	6.84559	8.80624	6.45132	7.8556
orf19.1313	6.72564	8.88798	8.10247	7.19007	10.2844	8.66347
orf19.1314	29.1598	44.9335	66.9417	29.7196	48.0016	63.3623
orf19.1317	18.5469	33.0181	28.6839	21.6454	38.5112	29.0195
orf19.1318	9.78787	9.16643	9.5162	10.5531	11.0538	10.837
orf19.132	35.1702	38.9398	47.0429	37.6632	42.5993	42.171
orf19.1321	1.09967	0.113441	1.87061	2.21425	0.816216	3.29219
orf19.1323	16.2507	18.517	21.2299	17.2142	19.3623	21.8026
orf19.1324	6.92761	8.86489	9.41724	7.70699	10.7359	10.274
orf19.1325	4.32443	11.7454	10.2513	3.95892	13.5078	10.059
orf19.1326	8.33368	4.54085	6.47716	7.71914	4.93776	6.26554
orf19.1327	2.49828	1.01496	1.46614	2.66903	1.30648	1.59188
orf19.133	17.4052	50.9076	42.4858	26.7055	52.1814	45.2694
orf19.1330	1.16387	1.7325	1.73064	0.995343	1.56232	1.85159
orf19.1331	24.4571	84.7618	57.4324	21.0315	53.9338	45.7913
orf19.1332	19.4229	17.9955	20.1821	19.3677	19.17	19.4508
orf19.1333	15.501	20.9793	18.1959	18.6308	20.8817	18.955
orf19.1334	7.35734	5.68978	6.48301	8.45574	8.58812	7.42894
orf19.1335	17.1017	14.0442	11.645	20.5221	11.885	10.7875
orf19.1336	173.749	154.247	155.749	147.259	151.666	147.653
orf19.1336.2	135.143	51.296	77.9026	104.495	57.6911	71.8301
orf19.1338	67.8779	84.732	70.1505	55.1216	66.9799	56.1668
orf19.1339	123.879	254.457	173.872	97.5796	164.317	131.455
orf19.134	8.36097	28.6946	23.2744	17.2715	33.7733	25.3374
orf19.1340	14.8307	6.96115	6.62169	12.33	8.68387	8.75907
orf19.1341	11.5279	15.7293	15.0257	13.3953	17.4161	17.6657
orf19.1342	168.092	165.399	124.121	158.554	129.451	117.198
orf19.1343	13.9703	12.3458	13.3998	14.5084	14.1771	13.1458
orf19.1344	6.64034	29.0901	10.9061	4.46671	55.531	18.0518
orf19.1345	17.2307	5.16676	10.8682	12.745	8.03373	14.9145
orf19.1348	0.108351	0.203427	0.0481962	0	0.0411145	0.109059
orf19.1349	0.238826	2.5409	1.34563	0.0642598	0.966662	0.85471
orf19.135	11.9904	17.7885	16.7312	11.8856	19.1577	16.0026
orf19.1350	4.01888	13.8969	17.673	5.33827	15.9063	15.9758
orf19.1351	10.503	6.44533	5.15065	10.8146	9.26649	6.02669
orf19.1352	59.2441	55.9796	66.573	63.0009	64.5793	88.0698
orf19.1353	71.8359	487.527	682.72	136.664	417.525	524.845
orf19.1354	963.547	5716.77	7374.55	1480.75	4127.28	5487.92
orf19.1355	89.7233	100.683	110.068	93.2115	103.63	101.612
orf19.1356	11.5987	27.6338	25.0019	9.30147	30.0543	25.1048
orf19.1357	105.173	39.088	54.0909	129.426	33.211	49.4569
orf19.1358	369.148	170.466	202.497	372.474	184.54	185.3
orf19.1359	16.8133	10.5057	8.8826	17.4355	13.1322	9.1378
orf19.136	2.05852	2.87308	2.37395	2.26825	3.25674	2.57261
orf19.1360	10.6979	4.23177	6.40466	11.4051	5.92314	6.04983
orf19.1360.1	4265.35	3245.36	3409.58	4221.65	3533.84	3387
orf19.1361	138.715	55.7084	67.2736	130.215	65.2039	76.6259
orf19.1362	5.05186	2.52812	2.03235	5.12728	3.87622	1.81959
orf19.1363	0.16686	3.75933	1.29889	0.538754	0.886429	0.965715
orf19.1364	17.2882	24.1386	25.2736	15.5621	26.001	27.2423
orf19.1365	3.09287	2.50949	2.80684	2.53419	2.74827	3.06616
orf19.1366	0.424481	0.561494	0.411964	0.358214	0.468576	0.375467
orf19.1367	8.22405	12.6528	10.925	8.90249	14.7545	10.507
orf19.1367.1	422.364	788.089	712.069	425.637	810.251	770.429
orf19.1368	21.2625	38.2924	41.5361	19.4412	33.2814	32.7901
orf19.1369	2.00054	2.88655	3.77373	2.57176	4.07676	3.92779
orf19.137	15.6774	14.2014	13.3537	16.1709	13.6103	15.0492
orf19.1370	0.0304489	0	0	0.0491564	0.161757	0.0204319
orf19.1371	10.0315	9.18308	11.4188	9.54338	11.4433	11.0587
orf19.1372	131.729	82.8904	80.5171	105.922	91.6769	90.7823
orf19.1373	6.11779	5.22927	6.20297	7.24399	6.17915	6.64074
orf19.1374	23.6102	19.9277	21.2871	24.1858	22.1768	20.9583
orf19.1375	38.9059	110.358	97.9569	44.1112	97.7037	94.0646
orf19.1376	92.9614	82.8208	83.3037	89.6895	82.472	68.8739
orf19.1377	14.1039	12.7247	14.182	11.2112	15.322	13.9478
orf19.1378	165.716	125.944	118.029	160.599	106.797	99.2038
orf19.138	0.202173	0.284683	0.17986	0.135994	0.511441	0.406988
orf19.1381	57.9584	98.0281	125.403	50.8959	76.9195	106.96
orf19.1382	6.96983	3.29586	3.81754	6.33977	3.90793	3.76946
orf19.1383	9.35928	9.42939	11.2069	9.76778	11.5871	11.9817
orf19.1386	54.2751	51.5222	49.3686	48.6034	50.6069	57.3626
orf19.1387	59.559	68.4186	72.4875	59.5701	64.2804	73.9046
orf19.1388	44.333	30.0661	26.7076	53.8543	30.8965	26.0007
orf19.1389	423.947	342.491	286.989	314.56	374.79	292.572
orf19.139	7.31222	11.9956	9.07803	8.88268	12.2613	8.9776
orf19.1390	168.678	78.1316	79.949	140.076	71.5828	74.8846
orf19.1391	15.3123	2.72107	5.04532	12.3092	4.68656	5.24317
orf19.1392	13.0577	7.0526	13.3217	12.0707	6.78278	11.1279
orf19.1393	7.05806	6.47707	7.36587	6.73808	11.7774	9.38118
orf19.1394	54.5404	57.4626	58.4903	48.3122	52.8947	50.8546
orf19.1395	40.8936	94.4412	95.9884	35.5808	82.5644	89.1694
orf19.1396	35.9765	31.447	33.5507	33.3987	35.6114	31.8282
orf19.1397	4.66549	9.75312	9.03362	4.93689	14.6984	9.07627
orf19.1400	12.8377	18.3377	17.5042	15.2462	19.0486	18.686
orf19.1401	14.7394	16.7247	22.6143	15.9579	15.7226	17.3163
orf19.1402	109.316	85.9866	82.3618	98.1584	80.5454	73.8427
orf19.1403	19.4083	50.3228	52.305	22.0618	60.3253	50.0307
orf19.1404	11.8164	12.0516	10.6789	14.802	11.2031	10.8539
orf19.1405	11.2106	2.91085	3.51306	10.1615	3.01698	4.30369
orf19.1406	12.8598	3.80352	4.70158	12.0298	5.13376	6.02863
orf19.1409	8.34878	6.9585	8.1744	8.12588	7.77171	7.67474
orf19.1409.1	871.153	342.979	377.03	912.919	391.77	428.277
orf19.1409.2	30.6959	7.20391	14.0042	26.2071	15.8291	13.4677
orf19.1409.3	0	2.01854	0.573883	0	2.12142	0.288575
orf19.1411	0.500888	0.337584	0.742679	0.715326	0.506843	0.715306
orf19.1412	51.9599	44.6369	50.4351	51.8432	55.8551	55.9835
orf19.1413	78.9059	46.7159	74.6926	58.3809	52.3475	67.4956
orf19.1414	121.587	90.0889	97.7293	104.444	97.1736	93.1197
orf19.1415	36.2697	3.92202	13.2048	32.5971	3.0566	9.62847
orf19.1416	57.1229	25.5787	40.3143	42.2604	27.8425	37.3513
orf19.1417	46.2319	39.1597	38.0566	44.1813	42.4462	42.7008
orf19.1418	14.7421	18.037	19.9138	14.1558	18.4694	17.73
orf19.1420	10.6376	10.0162	12.7516	8.48289	12.0486	14.0174
orf19.1421	5.63107	9.72649	6.61267	3.09086	8.37608	4.59476
orf19.1422	22.2986	24.6549	30.9891	23.4301	26.3646	26.9961
orf19.1424	2.9176	6.85359	10.4307	3.23139	8.6612	11.1002
orf19.1426	27.197	20.6738	20.3911	30.4534	24.8511	20.7678
orf19.1427	9.71661	3.93677	5.18091	8.67352	4.74392	5.03342
orf19.1428	15.2872	18.8826	13.3248	18.3848	20.0095	15.2833
orf19.1429	23.5642	15.0212	16.6433	19.1494	19.152	19.4981
orf19.1430	0.90157	0.406896	0.616976	1.45549	0.434214	0.651512
orf19.1433	34.7077	81.1744	73.948	26.5728	67.8234	60.851
orf19.1433.1	0.869062	1.95799	0.927778	0	1.18718	0.933058
orf19.1434	9.37474	6.03604	5.86163	9.7049	7.35582	7.43509
orf19.1435	4712.38	4554.09	4206.61	4236.86	3487.76	3553.63
orf19.1438	0.159674	0.0374734	0.071026	0.128889	0.0605898	0.0535727
orf19.1439	20.0296	11.8515	12.6841	16.5205	15.8465	13.5175
orf19.144	8.5595	9.2547	10.0547	9.84532	10.3026	8.89634
orf19.1440	16.4278	35.0013	32.1603	20.0524	41.9293	32.2189
orf19.1440.1	2.8442	7.11995	2.5303	6.12221	7.19504	4.45323
orf19.1440.2	630.939	885.988	482.444	450.365	795.412	563.334
orf19.1441	33.2253	20.0233	21.9836	26.4882	20.6212	17.7492
orf19.1442	94.8313	39.2003	23.5165	81.1446	37.957	24.7792
orf19.1444	39.119	60.3454	65.7454	36.1309	59.7178	54.4631
orf19.1445	8.06961	6.31533	4.79822	8.53435	7.63646	5.02813
orf19.1446	76.3223	98.8632	97.331	74.2341	100.661	97.7235
orf19.1447	13.5037	9.32698	6.9422	11.1577	11.9434	7.48458
orf19.1448	260.933	104.661	113.007	214.834	100.523	106.376
orf19.1448.1	86.3832	53.7146	48.6878	78.8167	67.0985	56.8505
orf19.1449	8.00013	164.417	96.6632	8.30272	119.446	86.002
orf19.145	45.5493	30.2231	32.6707	39.8623	31.909	29.5222
orf19.1450	0.0449515	0.0632969	0.099976	0.0181423	0.085286	0.0904906
orf19.1451	6.60047	9.77164	10.9932	7.4171	10.094	10.0547
orf19.1453	62.7506	83.6435	77.7307	66.8377	78.1694	70.3381
orf19.1456	10.59	14.906	14.1914	14.1772	13.5534	13.4209
orf19.1457	17.4769	19.1394	18.439	17.3035	18.3414	20.0403
orf19.1458	12.3697	5.00305	5.06327	12.1623	5.91718	5.43058
orf19.1459	11.3747	10.6996	12.6646	9.29336	10.436	11.7819
orf19.1460	51.6345	47.0076	46.7192	44.3253	43.2039	42.2297
orf19.1461	11.7231	16.063	11.2532	7.01645	10.4782	8.09247
orf19.1462	39.3472	39.5302	58.9976	34.1305	39.6494	52.231
orf19.1464	16.6232	12.4674	15.3027	19.2601	15.8482	17.7393
orf19.1465	8.41119	7.73591	6.37057	8.3951	5.6933	5.75852
orf19.1466	37.7384	29.4979	40.406	31.9413	26.7467	34.5319
orf19.1467	779.018	2019.76	1877.48	767.68	1888.21	1626.12
orf19.1468	69.8673	83.5227	86.1402	58.9202	71.5576	69.3713
orf19.147	11.397	32.8534	29.5273	13.418	27.6991	26.7669
orf19.1470	4869.36	2505.9	2878.57	5626.04	2914.74	3339.99
orf19.1471	628.058	1217.2	1100	625.617	1199.79	1009.08
orf19.1473	0.660335	6.45537	3.545	0.66168	7.8627	3.40729
orf19.1474	29.1076	47.8032	48.4509	35.803	50.5474	44.3702
orf19.1476	0.818222	1.10499	1.37922	0.729988	1.19835	1.18478
orf19.1477	39.9421	63.2429	72.9233	34.6402	81.0845	79.0767
orf19.1478	51.3353	51	48.4124	48.3115	46.3822	41.3609
orf19.1479	14.3226	18.1322	16.9692	15.4979	18.0674	15.8715
orf19.1480	258.822	567.204	479.703	288.509	740.954	511.525
orf19.1481	5.71841	10.1835	9.44444	5.38639	7.59634	8.62021
orf19.1482	59.9285	80.3877	76.9663	53.5909	78.9225	75.006
orf19.1483	120.82	69.2964	86.5356	103.034	75.2794	81.3954
orf19.1484	7.76761	11.039	8.38199	7.83748	11.8445	8.73535
orf19.1485	207.167	81.8029	152.087	214.324	114.105	144.424
orf19.1486	41.388	117.049	67.0094	44.4916	129.213	62.9595
orf19.1488	3.90265	5.21044	4.12774	3.74524	5.26539	4.45191
orf19.149	0.644246	0.831577	0.214929	0.325021	0.550046	0.648457
orf19.1490	15.6058	17.9365	15.9355	18.353	17.5366	13.6987
orf19.1490.1	8.61089	5.92785	5.61774	10.0399	7.69671	10.0154
orf19.1491	9.42718	6.94579	7.98579	9.13554	8.15208	7.47679
orf19.1492	4.69868	4.203	3.70281	5.24209	4.4066	3.64604
orf19.1493	17.307	20.6908	20.776	16.1645	18.239	17.8958
orf19.1494	128.571	90.0207	72.4845	107.457	75.2384	62.0928
orf19.1495	20.5879	18.5044	17.5963	19.6648	22.9381	18.3371
orf19.1496	4.67831	8.3676	9.1753	4.19114	10.5707	9.21563
orf19.1497	3.03706	10.0834	8.64204	3.89357	12.5582	9.15576
orf19.1499	4.5804	3.9281	4.5592	6.77926	6.48625	5.2399
orf19.150	155.921	61.478	92.129	138.515	72.7253	86.6178
orf19.1500	13.7706	17.207	16.0309	15.4967	17.2767	13.923
orf19.1502	12.1462	10.97	8.66346	13.4917	14.8079	11.0969
orf19.1504	17.6978	31.4362	26.7004	17.2741	30.3562	22.7998
orf19.1505	29.0402	26.532	36.8303	30.0462	33.1508	37.9795
orf19.1506	0.337773	0.396353	0.150247	0.204487	0.192256	0.0566635
orf19.1507	7.88826	7.80798	9.82474	11.3957	13.6194	12.3846
orf19.1508	12.3551	11.2241	11.4643	21.5545	19.4587	17.3834
orf19.1509	16.176	7.48308	16.3658	18.9463	6.47692	12.6573
orf19.151	5.52546	4.08132	4.38394	6.16242	5.25464	3.98637
orf19.1510	11.691	7.28205	6.83568	10.713	8.44466	8.42055
orf19.1513	4.46365	9.04703	8.98845	6.42072	9.31111	8.19093
orf19.1514	106.882	94.6746	99.1755	82.4648	92.6677	97.9379
orf19.1515	4.47549	5.13278	5.97233	4.14086	6.31241	5.51052
orf19.1516	29.9531	26.4497	25.0912	29.3143	24.8056	24.8893
orf19.1517	174.309	97.2839	103.222	154.876	89.0349	93.3458
orf19.1519	5.90205	7.28917	8.39276	7.6851	8.95326	8.49877
orf19.1522	12.2317	11.1107	10.9446	17.3897	17.2725	14.7597
orf19.1523	0.140929	3.42647	3.05916	0.329896	4.29952	4.23659
orf19.1524	0.0160813	0.0452888	0.028613	0.0259616	0.0488175	0.010791
orf19.1525	26.8607	20.3107	20.0137	27.7679	22.9506	20.5539
orf19.1526	24.8246	24.8813	27.788	31.4746	28.4438	25.7485
orf19.1527	8.04344	9.99822	6.95833	6.67174	10.8614	8.78464
orf19.1528	32.4397	25.4516	21.835	30.8885	22.8141	19.9964
orf19.1529	0.343535	0.460702	0.392941	0.237686	0.558674	0.34578
orf19.1530	0.060809	0.171252	0	0.0490848	0.0461489	0.0408043
orf19.1531	14.7626	17.1736	17.5674	15.6483	18.4228	17.3467
orf19.1532	16.0874	9.61432	12.7517	16.1755	13.0075	13.2114
orf19.1533	41.8716	32.0011	24.6891	45.8284	34.2083	26.8352
orf19.1534	6.51715	15.2642	16.4409	8.17029	16.5824	15.8626
orf19.1535	9.41295	10.8706	9.3079	9.35542	10.6898	7.84528
orf19.1536	48.9769	23.7044	24.7211	36.2417	24.7251	21.5167
orf19.1538	10.0665	14.1151	12.6322	9.20724	15.1825	11.6978
orf19.1539	0.245142	0.0767085	0.181739	0.148408	0.186042	0.164496
orf19.154	10.2333	6.34672	5.21683	9.24406	6.31767	4.3361
orf19.1541	0.130407	0.165626	0.0750684	0.160992	0.547236	0.118391
orf19.1542	15.7391	27.64	26.0575	15.483	26.0063	25.3042
orf19.1543	19.0559	18.2548	19.8609	18.3203	17.6192	18.0588
orf19.1544	86.294	90.9404	92.418	63.8084	75.6932	78.8201
orf19.1545	118.722	48.577	82.6332	105.502	65.9454	86.9778
orf19.1546	39.51	28.6705	48.8011	34.3696	38.1029	46.1464
orf19.1547	4.16002	5.38648	6.50848	3.72848	5.81343	5.29417
orf19.1548	7.54339	9.94926	12.7171	6.85012	9.96116	10.6804
orf19.1549	105.646	218.86	180.394	107.122	227.097	177.757
orf19.155	50.4624	51.9918	45.9987	37.6845	42.3465	36.9354
orf19.1551	31.2378	61.7293	56.8515	32.6163	56.8884	43.041
orf19.1552	330.534	543.874	461.945	295.517	476.108	405.658
orf19.1553	122.975	129.668	131.6	110.078	123.739	121.959
orf19.1555	11.3513	10.9643	12.8024	13.7465	13.5361	12.3531
orf19.1557	8.70109	8.25656	9.166	9.83795	9.72631	9.88564
orf19.1559	229.932	78.3194	90.7788	176.733	74.3054	82.2543
orf19.156	32.8774	37.535	44.5293	26.263	31.1551	35.2795
orf19.1560	91.3204	95.2986	90.8164	72.0275	79.2555	72.0914
orf19.1562	31.7446	45.1843	56.6352	28.8156	65.1863	73.1707
orf19.1563	19.6306	10.7006	10.1027	21.5575	10.2965	10.0709
orf19.1564	333.613	542.327	559.846	288.797	598.267	572.65
orf19.1565	18.9762	21.7462	21.1553	20.0049	19.4556	20.6361
orf19.1566	15.8202	17.2968	14.3613	18.2846	13.1113	12.5593
orf19.1567	7.62018	13.0688	14.2496	9.18331	14.2711	15.56
orf19.1569	27.1228	11.4649	10.6435	36.6131	16.0134	11.7433
orf19.1570	36.6045	43.2843	35.688	34.9047	40.5344	36.9552
orf19.1571	0	0	0	0	0	0
orf19.1573	12.4262	21.0051	23.2112	15.7192	21.9049	22.0451
orf19.1574	14.9207	19.2839	18.7659	13.0617	17.713	17.4596
orf19.1575	72.4691	59.0642	57.0867	82.0329	60.6311	62.91
orf19.1576	7.54078	9.0832	8.91545	8.29849	9.69415	9.1263
orf19.1577	0.0725477	0.17026	0.193623	0.117121	0.0825865	0.158214
orf19.1578	20.009	15.5815	14.7775	29.1173	13.3802	12.9441
orf19.158	35.1064	17.8784	20.5649	38.3989	19.5536	21.2932
orf19.1580	0.366867	0.303878	0.412772	0.426781	0.532277	0.390987
orf19.1581	2.16701	0.889993	1.56638	2.6238	1.43901	2.09029
orf19.1582	0.646326	1.27667	1.05416	0.815175	1.63503	1.40049
orf19.1584	11.4762	30.382	32.6298	12.6333	29.5772	30.8033
orf19.1585	58.4411	29.7052	60.0771	81.2061	43.0639	77.6067
orf19.1586	5.49601	11.2871	8.45637	3.42508	7.82583	6.9153
orf19.1587	3.50493	2.10046	2.56131	3.05651	2.51745	3.17086
orf19.1588	122.895	124.222	121.65	96.8947	109.227	111.096
orf19.1589	6.26643	6.24485	5.57484	6.82343	7.01501	6.15325
orf19.1589.1	31.4853	15.1917	14.9737	14.6763	13.8969	12.9481
orf19.1590	4.84029	6.02175	5.94981	4.87332	5.75693	4.88939
orf19.1591	403.845	282.102	221.748	354.473	266.759	225.565
orf19.1592	33.3	26.7029	30.4247	30.421	31.2488	30.429
orf19.1595	6.23813	10.6228	10.8079	7.33824	11.9029	10.7076
orf19.1596	4.37678	3.14399	3.75929	4.92122	3.88066	4.99416
orf19.1597	97.8301	114.946	112.088	93.9688	129.808	108.59
orf19.1598	67.8582	33.0913	30.8836	54.3569	25.3564	28.3992
orf19.1599	0.820238	1.09999	0.625468	0.945847	1.60069	0.393142
orf19.1600	11.5459	9.49387	8.85455	9.8721	10.8475	8.42909
orf19.1601	3156.55	1519.15	1404.55	2681.15	1348.04	1399.49
orf19.1604	15.1572	8.83876	14.8641	14.911	9.97034	14.1439
orf19.1605	5.83095	3.2122	3.18946	5.72189	4.29505	3.21675
orf19.1606	9.48557	5.68421	4.27041	10.0904	5.98405	4.94265
orf19.1607	25.1951	29.1636	26.11	31.4475	29.5727	27.6058
orf19.1608	1.97016	1.28231	1.928	1.45248	1.61481	2.15931
orf19.1609	26.3409	19.3327	15.0115	32.7389	16.4894	14.4644
orf19.1610	3.40709	6.08923	5.98441	3.47299	5.73494	5.12938
orf19.1611	1.21715	0.701135	0.762894	1.16111	1.00769	0.742487
orf19.1613	114.443	90.9789	87.1408	127.893	85.0444	78.3859
orf19.1614	27.2505	1.13725	1.66208	21.9965	0.841855	1.31242
orf19.1616	2.32555	0.136057	0.674001	2.58444	0.16999	0.512799
orf19.1617	12.3382	10.8339	13.4406	11.9072	12.0709	13.0666
orf19.1618	89.6032	52.3659	50.0896	94.5067	57.1799	57.1956
orf19.1618.1	107.008	90.2376	89.5507	100.284	123.192	110.75
orf19.1619	28.122	33.9368	33.9208	27.8189	34.9501	36.5467
orf19.1620	0.470975	0.0631608	0.299283	0.21724	0.102123	0.180592
orf19.1621	37.9198	47.6247	47.798	36.2672	42.5362	42.1981
orf19.1622	8.06265	9.65127	7.34287	9.28532	10.9059	8.08815
orf19.1623	26.1626	51.2396	48.826	26.1144	40.3816	43.259
orf19.1624	20.2698	16.8215	18.4912	25.7613	22.0455	21.1242
orf19.1624.1	5.30275	7.85407	5.34651	5.42179	11.5365	7.03747
orf19.1625	133.778	260.396	201.678	131.308	323.199	229.326
orf19.1626	102.768	41.299	40.6253	87.5266	41.3434	40.9827
orf19.1628	118.334	113.763	98.4456	98.0288	100.017	90.1843
orf19.163	51.6304	20.9494	24.7568	53.5614	26.5527	29.152
orf19.1630	32.202	20.8485	26.4492	33.1841	21.7329	23.7679
orf19.1631	264.224	105.303	64.5156	220.726	76.086	69.7882
orf19.1632	29.9513	82.2768	59.8992	22.0376	59.3705	48.4804
orf19.1633	22.0461	17.0143	15.9706	28.9731	16.0912	15.1003
orf19.1634	24.9188	33.7954	34.0064	21.8441	37.3269	34.3323
orf19.1635	4544.25	2010.28	2069.32	4341.86	2162.08	2290.89
orf19.1636	14.3612	11.5788	11.3583	14.5288	13.5415	12.136
orf19.1637	31.0265	23.6601	21.255	26.3905	24.6046	23.0024
orf19.1638	7.33088	6.49137	7.73983	8.02983	7.16156	8.18703
orf19.1639	0.295551	0.178359	0.262933	0.357852	0.224299	0.269151
orf19.164	45.4112	12.8308	14.7433	49.541	16.8772	16.5715
orf19.1641	0.457987	0.483674	0.339534	0.354282	0.275163	0.217685
orf19.1642	35.0141	25.8259	25.1885	38.662	21.7381	22.0704
orf19.1643	43.2436	41.1542	41.4215	39.1099	41.136	44.213
orf19.1646	17.7826	17.3774	14.5314	20.9465	12.5311	11.7895
orf19.1647	0.920513	0.421525	0.459395	0.543684	0.374855	0.346507
orf19.1648	8.01539	7.74993	7.69424	9.62124	8.50296	8.07144
orf19.1649	110.47	75.8031	60.6972	109.766	80.1106	66.8283
orf19.1650	341.526	136.257	228.96	278.632	151.626	233.101
orf19.1651	0.896453	0.673233	2.28621	1.54371	1.54209	2.28586
orf19.1652	44.8794	746.523	267.006	34.1295	728.219	289.939
orf19.1653	83.8349	78.1293	63.0528	89.1249	72.7677	69.3679
orf19.1654	64.9183	30.0639	47.6365	72.6956	35.838	64.3673
orf19.1655	1.98543	173.806	36.9902	1.03749	244.653	51.7483
orf19.1655.3	243.213	411.527	341.179	280	460.363	372.723
orf19.1656	8.84316	12.0408	26.9847	7.54398	12.2876	17.8279
orf19.1658	50.1605	75.9478	72.4199	43.6319	73.5326	68.2514
orf19.1659	11.1722	11.192	12.187	11.8224	11.7944	10.8347
orf19.166	13.7059	13.5952	10.6127	17.6917	16.2143	10.8501
orf19.1661	103.854	94.5094	88.6529	101.483	91.9819	78.9352
orf19.1662	71.9904	26.7242	43.6912	68.2466	34.7626	43.759
orf19.1663	35.0447	22.8891	21.7071	30.3803	24.9305	19.4458
orf19.1664	6.99268	22.2315	25.9563	7.61168	23.5672	21.0227
orf19.1665	326.624	514.335	475.002	326.517	501.373	430.715
orf19.1666	21.7406	15.7523	18.1103	20.151	17.0244	16.7615
orf19.1667	3.07551	5.22641	5.0101	4.47046	5.61592	5.84271
orf19.1667.1	71.3421	18.6899	32.6831	56.6304	19.6065	25.9242
orf19.1668	9.97906	5.51659	4.67999	8.75118	6.79725	5.09241
orf19.1669	38.618	29.9326	38.1863	36.4998	30.9488	32.9464
orf19.1670	12.0642	15.3016	15.6386	10.8779	15.9839	14.0169
orf19.1671	56.4876	53.7891	49.9376	56.0065	57.4029	52.1159
orf19.1671.1	0.100276	0.376536	0.178419	0	0	0.0672878
orf19.1672	60.0183	67.3082	66.7191	67.7933	64.0381	58.8934
orf19.1673	11.3918	8.36922	6.6707	10.7169	10.4414	7.89345
orf19.1674	36.2499	37.6818	40.51	36.4404	37.556	36.1403
orf19.1675	29.8197	33.9397	37.1655	23.1825	36.8366	35.0854
orf19.1676	21.8464	18.0607	24.934	17.5073	19.1382	23.0148
orf19.1677	84.1375	48.6175	54.9772	80.3181	59.4038	57.2497
orf19.1678	81.1259	48.3805	68.6124	96.5138	71.415	68.9215
orf19.1679	0.305502	1.09501	0.66711	0.291437	2.78221	0.652271
orf19.168	30.4932	24.8892	23.6936	26.9329	21.484	22.2087
orf19.1680	112.228	132.086	121.66	106.523	123.976	109.826
orf19.1681	24.4065	17.4784	17.8269	19.5686	16.7407	16.4873
orf19.1682	130.688	339.258	298.363	139.283	358.975	283.295
orf19.1683	90.0056	81.6766	86.1068	72.2424	81.5268	82.6128
orf19.1684	11.1776	7.71998	9.78361	10.3882	9.14593	9.91064
orf19.1685	5.20101	4.83226	5.92637	8.85655	7.0697	5.60552
orf19.1686	6.85259	5.06442	4.79948	7.20289	5.40732	5.21074
orf19.1687	21.466	15.111	11.9803	24.9808	13.3635	12.0397
orf19.169	8.46706	16.0149	14.0434	11.4834	17.9159	14.2153
orf19.1690	264.88	261.809	231.567	298.114	332.462	268.771
orf19.1691	3162.13	55.4364	247.801	2480.71	57.124	275.024
orf19.1693	6.3897	7.25119	5.87198	7.51892	7.41191	6.04513
orf19.1697	74.8318	52.5973	43.2683	72.5877	52.7935	46.505
orf19.1698	15.1338	15.4817	16.6892	13.7527	14.6051	14.1342
orf19.1699	27.4467	34.0322	35.0726	23.8744	33.7449	30.1859
orf19.17	8.32244	12.6353	9.09496	7.00812	13.4508	10.5486
orf19.1700	2655.62	1035.32	1135.82	2751.2	1417.24	1316.45
orf19.1701	12.1157	48.4097	32.3017	14.0507	53.976	28.249
orf19.1702	90.0664	35.9812	41.5291	78.2404	50.8107	47.8647
orf19.1704	19.9868	224.908	84.0985	17.1715	237.106	98.3429
orf19.1706	8.88686	12.2445	10.3193	13.2793	11.7118	9.15097
orf19.1707	25.059	26.2004	22.0264	17.3206	17.3095	20.7421
orf19.1708	16.0876	6.8387	5.43936	16.5211	6.28556	6.25595
orf19.1709	123.619	192.838	150.617	103.727	239.289	162.352
orf19.171	58.114	40.2555	33.1303	53.3742	30.3601	31.4785
orf19.1710	89.8986	173.168	159.028	96.6864	198.833	151.266
orf19.1711	29.0227	39.3344	41.396	29.8344	40.2708	38.187
orf19.1712	18.4886	22.0663	24.5593	20.7916	24.0671	22.1838
orf19.1714	1.34384	0.919859	1.41969	0.994345	0.743648	1.22112
orf19.1715	24.8168	17.4421	19.9484	29.4422	20.2184	21.8794
orf19.1716	71.3563	27.0536	28.0675	54.7571	25.4164	26.4465
orf19.1717	2.45382	1.73575	1.3836	1.72964	2.25568	1.577
orf19.1718	7.14464	7.35483	10.2204	8.82108	9.95095	9.9916
orf19.1719	5.64087	18.947	15.8995	7.19642	20.653	16.9686
orf19.172	102.461	41.235	42.6692	106.835	48.2167	49.4693
orf19.1720	4.00574	3.67933	1.7895	3.80484	4.17348	2.17237
orf19.1721	17.6842	30.369	13.8174	9.56311	30.2426	12.8114
orf19.1722	1.26869	2.25926	1.11623	0.575485	1.3734	0.90857
orf19.1723	53.6335	19.1003	18.9721	32.1603	18.155	19.28
orf19.1724	0.144342	0.271001	0.513648	0.349538	0.27386	0.484286
orf19.1725	9.42186	8.85452	12.327	10.452	8.78954	9.14388
orf19.1727	10.6128	23.1651	19.5485	14.4546	26.2918	20.0161
orf19.1728	0.459416	1.68197	1.63485	0.66751	1.91762	1.1098
orf19.1729	12.3535	11.0535	11.3706	13.9725	11.2847	12.3245
orf19.173	12.1847	35.3741	27.2988	16.8307	30.9995	26.8986
orf19.1730	45.9567	46.1576	48.8563	39.892	43.8491	44.2782
orf19.1734	17.492	19.1868	18.2482	21.3313	19.7973	17.6239
orf19.1735	8.30607	8.40374	3.36627	7.2261	6.86394	4.83043
orf19.1736	32.9683	8.21091	22.2966	30.5493	18.1269	26.073
orf19.1737	0.234354	0.219998	0.521223	0.378339	0.800347	0.707656
orf19.1738	209.715	220.848	314.557	202.849	231.349	276.361
orf19.1738.1	275.166	125.024	139.933	290.847	189.804	178.736
orf19.1741	1.3152	2.12067	2.27127	2.47295	2.88869	2.66835
orf19.1742	48.8322	58.0436	71.6499	54.059	77.5888	63.3462
orf19.1743	62.6514	291.665	189.249	63.9206	257.649	172.242
orf19.1744	20.0389	27.6638	31.8095	20.1927	30.4157	31.0238
orf19.1745	7.19451	6.50596	8.57313	6.34017	5.81068	11.6042
orf19.1746	2.70947	1.09251	1.35891	2.37789	2.27707	2.58686
orf19.1747	11.9136	9.8276	8.56881	13.2264	14.4803	11.5799
orf19.1748	1.1396	1.27945	0.974027	1.17241	1.03711	1.04952
orf19.175	10.0639	10.4464	9.96752	9.82922	11.9757	9.66042
orf19.1750	103.9	92.4896	89.8956	101.225	85.1616	83.1095
orf19.1751	66.9406	66.3616	61.8835	64.6632	69.4077	59.475
orf19.1753	19.825	11.4348	14.0425	24.9776	10.8566	12.4371
orf19.1754	39.5877	50.892	44.1933	33.3368	42.0007	37.1588
orf19.1755	16.5107	15.3747	12.7983	17.9366	16.2927	12.6949
orf19.1756	95.7667	10.2164	16.0767	85.4027	10.4812	11.5571
orf19.1757	9.37459	3.55997	3.58607	7.26745	4.55854	3.14974
orf19.1759	19.4944	17.884	16.364	14.9801	17.3497	13.8636
orf19.176	3.24756	2.23862	3.28555	2.89619	3.07692	2.68473
orf19.1760	138.282	158.69	212.896	149.761	202.303	208.111
orf19.1761	75.6935	72.858	65.3574	63.4975	71.1604	64.4558
orf19.1762	20.9897	27.5545	27.1423	20.4914	30.4039	26.9714
orf19.1763	1.4962	2.32694	3.39722	1.64035	2.89805	3.50646
orf19.1764	34.8351	71.8025	60.7071	35.0793	56.7248	49.4451
orf19.1765	7.13314	2.3609	5.10894	7.22164	3.37125	5.34954
orf19.1766	0.142164	0.0571953	0.0542032	0.147541	0.0770647	0.136279
orf19.1767	4.36474	3.86878	4.32216	3.72852	4.78391	4.37177
orf19.1768	1.00195	0.735238	0.75327	1.30428	0.792596	0.785966
orf19.1769	19.3075	23.0593	22.4225	19.42	23.3473	20.6886
orf19.177	5.36953	5.0671	5.97325	6.76327	6.43726	5.00393
orf19.1770	811.004	746.323	820.902	895.373	971.433	912.095
orf19.1771	4.97842	6.87731	3.83076	4.39947	5.65836	3.65729
orf19.1772	4.9816	3.40952	2.83413	6.30508	3.41195	2.69236
orf19.1773	19.6935	24.3911	29.5619	21.2004	29.5638	28.9492
orf19.1774	0.173091	0.467154	0.519709	1.8831	0.673229	0.784001
orf19.1776	9.71589	9.9882	10.9924	9.33443	11.1004	10.931
orf19.1777	23.2952	39.0019	40.2333	25.1311	38.3566	34.8416
orf19.1778	0.153364	0.14397	0.272876	0.495179	0.465561	0.102911
orf19.1779	601.383	599.148	597.884	568.56	597.738	562.026
orf19.178	20.725	30.253	32.8907	19.4674	38.8587	32.4555
orf19.1780	0.459066	0.240439	0.44099	0.59727	0.304777	0.342814
orf19.1782	177.47	94.9207	88.8495	155.363	117.583	100.193
orf19.1782.1	3.25521	1.16951	0.929565	2.53028	1.46396	1.10565
orf19.1783	9.70398	15.8675	11.4068	14.1819	16.9255	12.1974
orf19.1785	47.6965	155.906	109.691	35.4985	97.4811	87.5527
orf19.1789	11.5568	5.6073	8.64963	11.9752	5.99904	6.38255
orf19.1789.1	101.836	125.573	112.098	99.5932	130.435	106.426
orf19.1791	21.1952	16.0171	12.5182	24.962	13.5469	12.2693
orf19.1792	7.81131	7.99728	8.42526	8.32984	8.96452	8.38221
orf19.1793	4.00557	4.2713	4.48608	3.48441	4.79103	3.86213
orf19.1794	6.55257	3.66039	4.53626	6.01554	5.3931	4.08729
orf19.1795	9.38626	5.72923	7.29856	11.1424	6.18977	5.57476
orf19.1795.1	226.751	191.323	195.363	219.35	215.276	207.739
orf19.1796	73.2289	118.548	93.1221	64.477	91.1728	82.707
orf19.1797	6.69754	16.0287	11.6041	6.72442	12.6288	11.5546
orf19.1798	2.90993	5.1882	5.80839	4.59964	5.91751	5.87012
orf19.1799	35.5994	48.4012	58.586	40.6755	47.1194	52.6138
orf19.18	234.602	111.368	106.155	313.116	113.003	131.882
orf19.1800	8.77828	16.5152	12.053	9.10612	10.984	13.8133
orf19.1801	151.616	102.586	102.397	146.541	108.718	101.976
orf19.1802	86.0075	45.3902	50.5708	87.0149	39.086	39.9154
orf19.1803	6.94537	5.65729	4.82901	6.95178	6.50355	5.53525
orf19.1804	23.883	11.9631	17.9234	28.1218	16.7684	24.4236
orf19.1805	40.8135	67.5837	69.7877	37.2391	71.3382	65.745
orf19.1806	1.46328	1.37364	1.11581	0.899924	0.916606	0.592253
orf19.1808	7.68995	9.50277	9.99924	8.1137	9.60435	8.55409
orf19.1813	19.6746	28.4285	25.8972	22.6396	28.3479	22.1999
orf19.1814	15.5324	19.1816	21.7403	17.9955	21.6919	20.8977
orf19.1815	163.614	94.5367	91.3172	164.596	73.9635	80.5952
orf19.1816	6.34159	7.47713	10.5957	7.3661	6.93034	8.84689
orf19.182	22.257	14.4831	14.8204	19.2723	12.1309	12.2421
orf19.1821	0	0	0	0	0	0
orf19.1822	0.398889	0.224673	1.36426	0.407844	0.255633	0.689979
orf19.1823	5.29778	6.6081	6.46512	7.19951	8.06586	7.06073
orf19.1824	0.0555459	0	0	0	0.0210773	0
orf19.1825	8.2429	4.49334	3.83799	8.05723	6.51439	4.03901
orf19.1826	6.13383	73.2796	47.7613	7.65095	52.1985	42.352
orf19.1827	0.300489	0.199117	0.393126	0.142679	0.241461	0.201635
orf19.1828	14.9666	5.48506	5.96505	12.4289	7.21487	5.86509
orf19.183	3.4053	4.75511	2.1585	3.50465	5.10407	2.6278
orf19.1830	6.63647	19.1984	15.4228	8.30871	26.93	15.9044
orf19.1831	0	0.0802453	0	0.0690003	0	0.0573601
orf19.1832	19.7081	13.8696	14.1895	18.0141	11.0069	12.618
orf19.1833	209.385	125.188	122.649	223.168	102.607	109.037
orf19.1834	5.67578	3.81784	3.87966	6.82276	4.89623	4.05519
orf19.1835	19.1294	9.34751	9.67555	15.49	13.3438	7.84937
orf19.1836	15.9488	11.3786	7.77221	14.9479	15.6812	8.38325
orf19.1837	150.499	111.329	96.6061	147.55	119.954	110.926
orf19.1839	27.0035	16.1628	16.2915	36.9283	15.7601	15.7385
orf19.184	6.12468	5.9858	7.07589	7.40896	9.62735	7.58907
orf19.1840	44.1084	72.5798	74.1397	51.3503	67.8245	67.2455
orf19.1841	4.93877	4.28439	3.13836	3.86197	5.03653	3.43239
orf19.1842	5.7103	7.86755	6.48312	7.21191	8.80783	6.24909
orf19.1843	14.9986	15.8528	16.7895	16.4689	19.8884	17.4555
orf19.1844	0.0502106	0.584473	0.178676	0.0648477	0.502995	0.175201
orf19.1847	56.4407	410.559	126.592	40.8848	350.645	133.03
orf19.1848.1	108.42	103.995	120.086	104.511	132.009	132.037
orf19.1849	14.0458	13.1359	12.2889	16.3757	11.8297	11.4589
orf19.185	46.0752	25.15	41.1301	48.3493	33.1933	38.0664
orf19.1850	16.6359	16.6443	17.5819	15.7254	21.8807	19.3886
orf19.1852	47.2609	70.1706	64.6227	36.7377	73.4726	67.1478
orf19.1853	2143.39	3325.07	2730.91	1794.61	3315.79	2786.55
orf19.1854	3523.73	4840.89	4159.69	2960.57	4694.15	4289.01
orf19.1855	4.18331	5.03445	4.12227	4.03856	5.17544	4.97936
orf19.1856	28.181	33.3923	28.9522	24.742	35.1213	29.1419
orf19.1857	81.0474	95.2703	46.6678	71.1906	102.175	57.3017
orf19.1860	149.502	309.657	196.244	146.635	292.849	179.636
orf19.1860.1	55.5403	56.7207	52.7664	46.1132	53.1868	48.3556
orf19.1861	15.1512	62.1222	31.6845	16.8559	40.6274	34.1479
orf19.1862	443.695	1723.76	1661.07	356.529	1109.48	1253.34
orf19.1863	0.272223	0.997855	1.09557	0.209274	0.580433	0.565402
orf19.1864	28.1013	26.1526	26.0583	27.553	24.4028	24.5299
orf19.1865	58.2156	46.5756	42.758	56.3089	36.2283	36.8883
orf19.1866	530.01	488.415	463.206	495.993	533.333	477.835
orf19.1867	2.18585	3.26011	2.65339	2.24261	2.91466	2.59081
orf19.1868	398.448	160.901	223.478	374.527	107.012	159.464
orf19.1871	10.8176	12.4318	12.7391	11.2926	12.9647	12.8431
orf19.1872	232.262	424.887	371.233	241.194	503.621	381.686
orf19.1873	200.99	366.804	329.783	202.798	416.182	354.986
orf19.1874	0.0340252	0.0159705	0.0908102	0.10986	0.077467	0.102743
orf19.1876	18.5419	18.8498	16.8572	17.9347	18.1766	16.3087
orf19.1877	8.15308	10.7889	9.78754	8.64269	12.1265	12.5458
orf19.1878	21.0416	27.8019	25.8795	19.405	27.3865	24.8678
orf19.188	23.9145	26.6207	25.2525	24.6909	25.7432	23.6119
orf19.1880	164.269	93.3931	128.018	140.792	89.4618	116.043
orf19.1881	29.6739	42.8715	39.1488	30.0364	37.446	32.3794
orf19.1883	15.8367	14.6204	14.8111	17.0679	16.213	14.7879
orf19.1885	45.8042	57.9675	56.3373	37.5815	50.0705	48.2114
orf19.1886	34.0576	26.7891	21.6646	33.5104	23.4987	20.7025
orf19.1887	20.5976	24.6899	19.8453	19.8721	20.5934	20.2275
orf19.1888	12.2224	15.2742	18.0313	11.0655	17.1125	16.8329
orf19.1889	278.624	107.545	178.631	208.006	95.0618	137.232
orf19.1890	12.21	11.903	13.4845	10.6794	9.84402	11.0946
orf19.1891	145.848	321.446	209.741	111.981	215.34	170.126
orf19.1893	18.6013	23.637	25.2122	21.0777	28.2843	29.7612
orf19.1896	419.969	278.371	349.386	420.388	256.345	315.715
orf19.1897	29.8973	25.0009	31.1499	25.2148	23.2074	25.7191
orf19.190	10.2977	12.5695	10.9562	16.0746	16.2268	11.4112
orf19.1900	12.8127	7.78272	7.92947	12.8949	8.99013	8.99342
orf19.1901	27.9005	22.3519	16.6456	26.1856	21.992	17.2813
orf19.1902	15.4014	15.4823	14.5618	15.9329	11.3005	11.4099
orf19.1906	9.80716	8.55808	9.4621	10.7037	11.1118	6.48815
orf19.1907	29.5701	33.9847	36.7071	29.3076	33.173	35.8507
orf19.191	13.8744	18.0116	19.4621	12.8647	18.6184	16.5574
orf19.1910	27.4194	21.5158	21.9331	23.6462	32.0495	30.7909
orf19.1911	116.511	91.4997	92.3975	91.7014	73.842	78.2822
orf19.1913	32.9623	18.8806	19.0112	33.0333	20.9523	25.43
orf19.1914	9.61413	7.79833	8.12303	10.1739	7.97569	9.3466
orf19.1915	39.1573	35.7316	28.1558	48.8633	28.8038	29.2124
orf19.1917	98.9382	62.9309	64.4167	89.6473	66.6066	68.9083
orf19.192	4.44504	7.08726	7.50739	5.7077	9.61163	8.72792
orf19.1920	0.235014	0.0551545	0	0.0474256	0.044589	0
orf19.1923	23.22	18.635	14.5012	17.3213	13.1555	12.0259
orf19.1925	55.3945	41.7543	40.0582	53.2411	35.7393	43.2358
orf19.1926	8.68003	15.3106	15.2798	12.2055	19.8849	15.2119
orf19.1927	11.2048	10.1997	11.3059	12.8816	14.8352	12.6939
orf19.193	2.63096	6.18938	4.82219	3.04482	6.11032	3.91374
orf19.1930	0.0320227	0.0200408	0.00949619	0.0258486	0.0324035	0.00716268
orf19.1932	0.0213485	0.050102	0.00949619	0.043081	0.0405043	0.021488
orf19.1933	9.80501	19.3925	19.055	11.318	19.6728	18.5412
orf19.1934	28.113	24.2272	20.9237	23.9374	29.4162	22.9053
orf19.1935	1.55653	1.9726	1.52322	2.32438	2.83506	1.93227
orf19.1936	59.6762	82.8001	69.6441	54.4714	73.8628	67.5021
orf19.1938	11.3809	5.15035	6.85749	8.52784	7.53602	7.11964
orf19.1939	5.35099	4.72396	5.18583	5.514	6.15192	5.11858
orf19.194	11.0783	16.6614	17.0233	12.7949	22.4642	18.0115
orf19.1940	86.4361	68.3553	77.0947	67.0447	65.4851	77.9983
orf19.1941	15.0289	16.1283	14.335	13.6084	17.115	14.9623
orf19.1942	7.6824	6.6606	7.03043	7.73176	7.39929	6.48489
orf19.1943	0.266185	0.660396	0.642763	0.176495	0.670969	0.523091
orf19.1944	5.9125	12.6121	10.0263	8.92099	21.3517	14.4292
orf19.1945	28.9003	20.9569	22.6807	31.44	25.0681	22.9682
orf19.1946	160.756	149.008	134.47	129.061	160.135	138.27
orf19.1948	19.4274	16.7379	15.4988	19.4597	23.497	20.1899
orf19.1949	66.1893	68.1231	48.8217	59.373	61.6611	49.1731
orf19.1950	17.7146	32.1861	26.4989	11.8775	26.5083	25.4514
orf19.1953	20.8351	37.4407	39.7931	21.5588	34.2003	33.4163
orf19.1954	23.385	29.1305	30.4787	29.4203	27.2576	28.5333
orf19.1955	5.32773	6.52662	8.63909	8.66204	9.60642	8.46852
orf19.1956	34.0749	20.3224	29.5125	36.8244	22.7139	27.4542
orf19.1957	31.1846	20.2791	23.7065	27.222	20.3517	20.7666
orf19.1958	0.504108	0.295768	0.280295	0.508643	0.382576	0.422836
orf19.1959	42.8196	33.0858	36.4793	35.6678	34.6923	35.3338
orf19.1960	22.2947	20.6078	40.6426	23.5208	28.0483	27.7277
orf19.1961	38.4551	26.1019	25.1825	36.6607	27.7625	23.1417
orf19.1963	74.5907	46.4676	51.0726	62.4625	38.2487	40.5724
orf19.1964	112.054	20.4672	25.2266	83.9006	29.2312	25.1059
orf19.1966	16.1424	15.4918	9.26321	13.9552	14.0151	10.9418
orf19.1967	119.443	45.6101	65.2913	99.6397	56.7702	68.05
orf19.1968	12.2268	10.5326	7.80613	12.3078	20.1957	14.382
orf19.1968.1	53.3263	17.5613	33.6678	46.8633	21.867	25.2503
orf19.1969	35.5265	14.3852	21.3811	31.8485	16.177	18.0167
orf19.1970	71.9305	64.9188	57.113	57.3899	63.9784	54.7063
orf19.1971	32.3403	16.6714	23.5567	35.4769	18.6046	21.4761
orf19.1972	23.4248	25.7704	31.6773	24.8004	24.807	27.7215
orf19.1973	43.4931	38.9792	33.5197	32.1398	39.518	33.8932
orf19.1974	253.136	663.956	573.215	186.597	572.06	481.099
orf19.1975	27.5505	20.3835	26.864	31.8503	25.6337	31.8041
orf19.1976	10.3116	10.3399	13.1348	7.47219	7.29205	9.04228
orf19.1977	67.6591	51.1736	58.0223	57.0889	50.7835	54.8457
orf19.1978	13.6466	69.7652	44.3199	16.1749	66.1247	41.0945
orf19.1979	35.9496	30.9112	29.2682	35.4041	32.0791	29.6274
orf19.198	345.142	172.171	162.851	313.208	146.401	143.478
orf19.1980	0.117507	0.110309	0.091471	0.189702	0.0780307	0.118275
orf19.1981	30.1424	34.549	32.3226	24.2765	39.7259	40.6783
orf19.1985	4.36129	26.3655	23.639	3.42263	33.1139	26.1762
orf19.1986	177.809	69.4597	78.4989	151.081	61.2614	67.2144
orf19.1988	15.5262	10.6742	13.3728	16.0487	12.4625	15.6366
orf19.1989	78.8519	84.7741	72.9013	65.0757	73.5784	60.7516
orf19.199	14.5864	41.1076	39.9963	14.0321	38.1088	34.046
orf19.1990	11.4631	13.1827	13.6947	11.0603	11.8857	10.1662
orf19.1991	41.2589	62.5296	61.5257	44.4018	64.6804	61.1948
orf19.1992	5.28611	5.79881	6.44943	4.5839	6.57922	6.16183
orf19.1993	40.4592	36.6178	37.757	36.3171	34.7406	30.0194
orf19.1994	8.50163	8.71497	9.64054	9.36039	10.9201	10.3676
orf19.1995	18.2276	17.5827	25.2511	16.2752	20.4942	22.0519
orf19.1996	217.456	759.512	468.386	204.779	820.585	524.774
orf19.1998	11.6819	10.5523	10.9381	11.3919	13.527	12.3429
orf19.1999	55.9477	26.4304	22.0088	42.6124	29.9692	25.8385
orf19.20	44.9042	55.3993	66.3904	47.3523	61.9828	60.1044
orf19.200	218.667	151.586	186.615	189.667	168.464	176.563
orf19.2000	4.52652	2.70785	2.37669	6.06099	3.21297	2.38228
orf19.2001	16.4836	16.0168	17.4622	12.1091	15.9388	14.8206
orf19.2002	30.6614	42.7802	39.0119	36.4117	43.2724	35.2692
orf19.2003	13.7793	28.3486	27.472	14.6467	30.8766	28.0793
orf19.2005	30.7861	85.9677	92.2647	35.3104	73.1396	81.2417
orf19.2006	6.18108	15.1799	11.936	5.93519	15.2511	11.6567
orf19.2006.1	1906.97	674.106	1192.86	1512.84	771.103	1123.67
orf19.2007	14.8679	14.6103	15.8778	18.0142	18.8422	16.7362
orf19.2008	23.4257	21.0228	16.9112	26.7618	20.3032	16.8029
orf19.2009	11.6235	25.5403	26.3301	10.154	24.0804	25.0254
orf19.201	15.4209	15.8994	19.1136	11.9414	13.5281	17.3282
orf19.2010	0.0961174	0.180459	0.256528	0.0775856	0.656506	0.193491
orf19.2012	29.3961	22.3341	27.6242	31.9642	21.9666	26.9632
orf19.2013	325.078	292.576	309.499	320.662	261.402	269.486
orf19.2014	121.367	207.86	181.079	101.832	170.275	151.139
orf19.2016	131.279	78.8953	101.588	131.718	83.8676	102.323
orf19.2017	60.4929	34.1037	32.7081	63.4836	32.9207	35.6385
orf19.2018	20.0878	7.36954	7.87413	20.8742	10.9811	6.81718
orf19.2018.1	23.1152	26.0392	24.2944	15.9682	26.4362	23.7353
orf19.2018.2	48.0514	18.0928	18.0858	40.2787	24.6453	21.4367
orf19.2019	126.136	44.319	68.6115	109.562	53.5727	70.2514
orf19.202	62.4184	46.623	33.3949	59.575	52.9	37.1243
orf19.2020	434.487	1019.26	1727.53	583.453	935.551	1508.65
orf19.2021	132.338	499.144	255.267	187.58	352.612	224.658
orf19.2023	2158.11	231.879	1771.77	2561.97	226.492	1749.61
orf19.2024	0.345704	0.757232	1.12769	0.279051	1.1369	2.16511
orf19.2025	0.251295	0.117951	0.223561	0.202844	0.572136	0.0843125
orf19.2026	20.1528	30.8657	31.2763	22.6902	35.6319	36.7719
orf19.2028	130.648	50.7836	42.007	103.282	49.9097	49.9642
orf19.2029	46.1157	29.2192	28.7305	37.4834	30.371	29.0837
orf19.203	14.2388	26.2191	28.9261	12.226	27.7514	28.3382
orf19.2030	58.1888	170.245	159.326	37.4959	114.56	138.251
orf19.2031	28.2907	51.6922	40.4998	24.866	45.5507	39.2827
orf19.2032	14.8131	25.6136	20.5247	10.5483	18.7688	18.9087
orf19.2033	0.081634	0.0766335	0.145249	0	0.18586	0.191724
orf19.2034	0	0	0	0	0	0
orf19.2035	0.670227	1.51001	1.52642	0.735767	1.18006	1.31324
orf19.2036	28.9597	39.8334	31.8595	24.1423	37.772	28.1626
orf19.2037	54.1549	66.7813	66.071	59.9484	72.4746	64.7809
orf19.2038	0.386966	0.217958	0.223768	0.421683	0.337726	0.233697
orf19.2039	33.7812	21.1806	30.3085	29.7746	21.6322	31.834
orf19.204	6.88871	6.28711	5.36238	7.37544	6.42603	6.19542
orf19.2040	18.3404	6.81787	7.75578	16.4657	8.90448	7.53015
orf19.2041	32.2135	25.6166	31.8616	31.5628	24.7398	28.4928
orf19.2042	8.92087	9.17481	7.73967	9.49498	9.31052	10.3088
orf19.2043	13.0791	13.7654	12.7121	13.0689	13.8177	14.0345
orf19.2044	2.38092	2.84742	3.06116	2.32993	2.56186	2.99833
orf19.2045	39.4082	23.1129	18.2531	37.2785	21.3389	18.7046
orf19.2046	8.21406	15.2461	17.908	6.41214	13.9353	18.4612
orf19.2047	44.7877	70.4525	85.4881	34.5365	52.2925	71.6039
orf19.2048	53.2033	317.152	717.911	51.6786	253.265	507.07
orf19.2049	2.68432	1.88268	1.81164	2.31621	1.45178	1.80124
orf19.2050	22.0708	78.116	58.4808	20.637	53.8014	52.7462
orf19.2051	8.58418	7.02008	7.47808	9.96456	7.94974	7.3355
orf19.2054	15.242	14.3084	10.7725	13.2563	14.8412	10.6137
orf19.2055	47.005	45.7811	39.6623	45.4761	45.3109	39.7645
orf19.2057	29.9352	25.0426	30.3943	29.4524	24.0854	27.2274
orf19.2059	4.55279	2.0034	2.12642	4.93828	1.87876	2.65406
orf19.206	8.98108	8.72121	10.8595	11.2883	10.2132	11.4495
orf19.2060	2.17608	2.5053	3.14129	2.4525	5.04786	3.99488
orf19.2061	0	0	0	0	0	0.0985625
orf19.2062	0.962653	5.23385	2.4265	1.16557	4.29212	2.20704
orf19.2063	5.68322	7.50006	7.66008	7.98844	9.11182	9.73164
orf19.2064	2.08243	1.9362	2.50751	2.14131	2.10383	2.94603
orf19.2065	13.0298	15.6639	12.5086	10.1611	13.8924	11.0485
orf19.2066	7.41716	4.96286	5.10102	6.8788	5.22979	6.0537
orf19.2066.1	187.794	389.159	374.577	258.955	542.886	489.753
orf19.2067	19.6099	82.6014	41.3771	23.0041	82.3408	63.073
orf19.2068	14.6687	20.9206	19.6408	15.6953	26.7807	22.0919
orf19.2069	47.7615	32.1075	42.1915	44.5922	36.4556	41.8749
orf19.207	3.77254	2.66336	4.85957	5.64401	2.88265	4.52889
orf19.2070	39.9171	42.0092	41.3762	38.5095	40.1313	38.3335
orf19.2071	0	0.0657042	0.0622669	0	0.0531177	0.140898
orf19.2072	3.63746	3.45301	4.73888	2.99112	3.58765	4.4337
orf19.2073	11.1727	27.8664	23.5815	11.6346	21.887	24.3616
orf19.2074	1.28354	5.42211	4.13932	2.20164	5.11401	3.44514
orf19.2075	31.0824	29.7607	27.4628	25.4186	26.9915	24.4244
orf19.2076	15.378	71.9666	70.246	13.5748	69.9853	66.8277
orf19.2077	4.78843	5.8083	6.63724	4.37912	5.35576	5.99909
orf19.2078	16.6427	29.2575	26.6426	19.1256	29.0647	31.3397
orf19.2079	52.5206	246.164	151.91	60.6504	183.846	166.096
orf19.2081	12.7504	12.5122	14.8516	17.1815	14.2536	16.3434
orf19.2082	0.443383	1.50881	1.13404	0.62632	1.44411	1.31405
orf19.2084	14.0901	18.5008	22.8296	14.4592	19.5438	23.858
orf19.2087	12.9174	10.6577	8.89823	13.775	13.4367	10.8468
orf19.2088	53.5353	37.7727	40.1375	48.4557	40.0812	39.3821
orf19.2089	19.0584	35.0432	30.109	17.2218	36.5221	34.3672
orf19.209	9.96178	9.7607	11.161	9.09651	11.3166	11.8443
orf19.2090	7.70682	7.6466	4.54516	10.9134	6.21685	4.39284
orf19.2091	150.189	356.049	318.431	163.794	371.34	305.075
orf19.2092	43.0638	42.4293	42.5739	31.0395	30.5734	37.0701
orf19.2093	89.2469	74.6136	60.3821	74.8093	64.1937	51.7253
orf19.2094	11.3407	16.0381	14.5971	13.3216	15.6114	15.3234
orf19.2095	70.9219	93.7203	99.404	71.7352	76.7641	85.1628
orf19.2097	6.21791	7.65116	6.95532	6.75961	8.02776	6.42918
orf19.2098	119.227	110.006	67.5697	87.3736	100.222	62.825
orf19.2099	11.5032	17.5551	16.1251	12.9607	17.569	16.5742
orf19.21	12.9531	22.2128	16.2871	14.4074	15.2099	16.8703
orf19.210	6.6341	7.20591	5.91738	5.7195	7.7498	6.35117
orf19.2101	71.6883	77.7613	81.8031	68.704	79.935	85.2385
orf19.2102	65.035	39.8781	46.6552	58.157	40.4179	48.6371
orf19.2103	9.76003e-09	0.0150405	0.0284807	0.0389714	0.0569066	3.06751e-05
orf19.2104	11.6543	16.4974	12.4664	9.63128	18.7422	16.3233
orf19.2105	11.0916	10.7855	10.182	12.8411	10.7316	11.7423
orf19.2106	28.9402	26.0571	39.6015	21.8646	29.9227	38.2042
orf19.2107	88.9793	35.6408	42.8492	68.5952	34.6937	40.2171
orf19.2107.1	1993.15	10973.1	8962.33	1829.77	8004.13	8383.68
orf19.2108	7.67296	13.2139	12.5226	7.32762	10.8671	12.9444
orf19.211	8.25131	23.2376	20.3397	11.332	22.9174	26.4922
orf19.2110	14.0314	15.5344	15.7492	13.5106	14.6779	15.3723
orf19.2111	38.3933	34.9684	29.2053	29.9463	29.8903	28.2523
orf19.2111.2	9454.19	3258.02	4391.59	12755.9	5413.55	6074.21
orf19.2112	21.4825	21.6799	23.4139	21.377	24.6424	26.888
orf19.2113	42.4217	63.0439	56.9855	41.8954	60.3729	56.4346
orf19.2114	16.5323	54.6259	30.6053	12.1734	35.0486	24.7076
orf19.2115	36.4172	23.6141	22.6094	44.2732	22.1551	24.8843
orf19.2116	91.5915	75.4676	85.3555	75.8355	76.6678	93.2855
orf19.2117	13.0558	24.2319	22.4508	12.37	26.8702	26.9501
orf19.2119	71.721	51.0161	41.9028	54.5282	47.2977	35.9409
orf19.212	17.8831	22.6134	22.8024	17.3103	21.0962	23.2854
orf19.2123	25.4584	12.9573	21.5572	22.1592	19.2044	22.7433
orf19.2124	16.859	10.5362	16.1009	16.9682	15.1193	17.6047
orf19.2125	38.703	9.96664	16.144	30.0861	13.2004	17.2801
orf19.2127	3.15113	5.31252	6.25511	2.68201	4.40872	4.89064
orf19.2128	28.2565	12.1503	17.5838	29.2635	15.3129	19.9566
orf19.2129	6.29406	7.76283	8.51494	6.97215	8.7152	8.4409
orf19.213	105.529	114.819	109.549	87.1106	108.822	92.3728
orf19.2131	15.6625	31.0439	27.704	15.8816	25.5678	24.9415
orf19.2132	94.078	65.5532	84.1563	74.6839	70.0354	86.9992
orf19.2133	2.22295	2.7389	3.75437	2.63546	3.40042	3.77574
orf19.2135	12.6549	16.4129	17.4238	13.6611	16.3543	16.5465
orf19.2137	7.58603	3.92212	6.35524	8.06756	4.79971	7.88299
orf19.2138	157.633	96.9862	96.1007	156.562	83.9998	85.7655
orf19.2143	16.4355	14.0696	12.129	20.993	12.9781	12.7039
orf19.2146	55.9066	46.3457	43.1751	50.4735	47.732	47.9467
orf19.2149	11.5189	18.0565	17.7584	11.4517	16.5091	16.3274
orf19.215	5.80555	23.2713	15.2463	6.44489	21.9389	15.4757
orf19.2150	187.28	136.528	126.365	159.102	130.146	131.968
orf19.2151	40.4981	55.9998	49.8564	31.1705	42.5163	42.651
orf19.2154	25.6276	32.5029	30.6174	22.1854	27.7586	26.0368
orf19.2156	14.5415	24.854	23.6845	13.6941	26.3354	24.8131
orf19.2157	5.82754	16.0433	12.2889	4.95738	12.3595	11.2441
orf19.2158	20.7606	37.5875	10.2197	23.0365	33.4333	14.6553
orf19.216	16.6953	24.867	20.6341	14.488	22.5224	18.4604
orf19.216.1	8864.43	8145.22	9537.55	11322.3	11852	13359.1
orf19.2160	0	0.224987	0.0236829	0.0429766	0.101015	0.0535898
orf19.2163	46.5457	58.4566	57.921	42.8337	44.1827	47.5486
orf19.2164.1	0.161686	0.303564	0.431524	0.130512	0.245412	0.21699
orf19.2165	40.7006	45.5871	33.6989	35.4632	33.3662	28.6086
orf19.2166	62.3613	71.4625	71.5365	58.5684	75.781	67.1462
orf19.2167	20.7757	10.4579	9.96906	22.9103	9.57194	8.74879
orf19.2168	0.877267	3.36135	6.84883	0.765933	3.45115	5.79057
orf19.2168.3	347.569	375.777	413.9	279.816	337.223	340.855
orf19.2169	0.0806866	0	0.0717816	0.0651299	0.0612344	0.0270713
orf19.217	0.195335	0.0203745	0.0386172	0.0700773	0.0658859	0.116511
orf19.2170	47.3277	74.4561	65.6674	67.7321	72.2426	66.2346
orf19.2172	70.2184	166.014	126.951	42.51	128.646	97.4476
orf19.2173	42.9312	122.574	107.974	45.9805	118.918	115.231
orf19.2174	8.33069	10.6773	9.8179	9.05699	12.3297	10.8914
orf19.2175	120.68	79.2508	73.9815	97.5582	38.315	57.7084
orf19.2176	11.2068	16.0686	14.2945	12.1966	11.9012	14.754
orf19.2177	8.85342	13.5723	12.7453	10.4818	11.1236	10.8222
orf19.2178	44.4559	21.9079	38.1329	39.0875	29.2214	41.6723
orf19.2178.1	129.182	173.692	157.423	150.438	170.035	179.237
orf19.2179	11.2064	4.83512	3.64079	9.12812	2.38017	2.96001
orf19.2179.2	1857.2	878.808	945.624	2033	1029.05	1034.68
orf19.218	0.38388	0.120122	0.341513	0.206578	0.582666	0.0858642
orf19.2180	34.7512	36.1966	34.7526	28.5845	33.3424	30.4801
orf19.2181	12.0782	11.9483	12.9203	14.3083	17.4167	10.8709
orf19.2182	10.1495	12.8805	12.2731	13.4395	11.9531	11.6233
orf19.2183	176.941	70.0297	56.9254	169.85	72.1369	64.1216
orf19.2184	25.3269	26.3769	32.4457	23.1376	28.1984	33.1502
orf19.2185	20.3971	15.5399	15.3858	25.4803	13.3529	13.5795
orf19.2186	32.3833	31.1014	34.1079	35.2098	35.0436	41.0006
orf19.2187	26.3992	18.2455	22.548	23.1528	22.9195	26.0306
orf19.2190	18.4915	25.3158	25.003	13.2204	19.49	18.2501
orf19.2191	13.0632	14.2461	12.0319	12.9161	13.7284	15.0223
orf19.2191.1	67.5217	7.07972	12.1607	77.0464	10.2844	20.1635
orf19.2192	61.9241	895.713	410.008	62.4713	1050.85	471.701
orf19.2193	40.8893	39.7326	37.1111	40.5689	37.9244	38.6392
orf19.2194	12.7613	14.915	15.5933	12.934	15.4827	15.8219
orf19.2195	1.5039	2.60754	2.0172	3.01466	3.08807	2.38747e-08
orf19.2196	12.5348	15.1971	12.6639	12.0638	14.6544	14.6095
orf19.2197	0.0315068	0.073942	0.0700738	0.0254321	0.1076	0.0634254
orf19.2198	7.95073	10.4136	13.4148	11.5078	14.3806	15.1492
orf19.2199	23.1973	26.2167	27.8445	21.2837	34.6369	31.0475
orf19.22	6.18972	8.09958	4.90587	10.3863	11.3309	7.42587
orf19.22.1	0	0	0	0.0453192	0	0
orf19.220	173.586	264.101	197.804	202.697	219.991	201.82
orf19.2200	30.4939	34.1956	30.2921	32.0808	35.0561	30.0441
orf19.2201	103.636	40.9953	53.3472	102.279	45.9044	69.8044
orf19.2202	1.44897	3.50791	2.2728	0.86181	2.83592	2.63542
orf19.2203	0	0	0	0	0	0
orf19.2203.1	8.83791	7.79875	8.17702	8.41804	12.073	8.30264
orf19.2204	16.205	17.8919	23.9143	12.6633	14.5669	20.5263
orf19.2204.2	26.3292	9.0525	16.8205	21.5152	12.9922	16.2861
orf19.2208	25.2458	31.4076	32.8333	29.7782	30.1308	29.2344
orf19.2209	45.0088	53.1483	47.0161	39.1628	50.338	44.372
orf19.2210	4.72918	4.0835	5.38806	3.63731	4.14773	4.46072
orf19.2211	0.0628237	0.117951	0.0838353	0.0507111	0.047678	0.105391
orf19.2212	13.6549	8.31087	8.81055	11.2644	9.67966	11.4786
orf19.2213	4.95937	4.52351	3.31684	5.64988	5.60558	4.18932
orf19.2214	69.3016	30.0129	52.8495	65.6976	36.742	52.1219
orf19.2215	13.6582	19.3284	19.1582	12.1566	17.204	15.9515
orf19.2216	14.5159	13.5585	11.1194	14.6532	14.8623	11.8588
orf19.2219	17.3248	24.2079	29.2541	22.3342	24.7307	27.1109
orf19.2220	0.470469	46.0789	5.72013	0.632935	26.0644	4.84068
orf19.2222	30.1105	29.7377	29.0342	33.5491	37.8048	31.5565
orf19.2227	7.47134	8.23742	9.39894	8.96772	12.6839	12.155
orf19.2228	23.6119	20.8352	20.8461	20.4127	22.8424	18.8576
orf19.2229	5.07229	6.02867	5.67537	5.49351	7.13819	6.67378
orf19.223	33.1583	28.4733	42.4187	34.7254	30.5245	38.6314
orf19.2230	33.4181	25.0968	26.0393	32.649	29.3844	30.2342
orf19.2231	18.0464	26.0305	20.902	18.2087	34.529	21.0287
orf19.2232	1278.46	485.416	511.973	1027.05	500.019	545.612
orf19.2233	174.294	131.465	116.608	141.334	120.828	112.709
orf19.2236	10.1553	10.5301	9.67378	12.3191	12.3206	9.2424
orf19.2237	0.0447265	0.0559824	0.0132634	0.0601718	0.079202	0.0100042
orf19.2237.1	12.5728	6.76111	6.11111	14.2149	7.23525	5.75479
orf19.2238	7.69766	6.98431	7.22101	10.901	10.1131	7.79046
orf19.2241	121.901	549.922	568.075	78.0582	365.243	395.735
orf19.2242	22.8594	40.0271	38.4354	16.1731	25.2175	29.6106
orf19.2244	31.1126	8.57402	8.43434	18.7547	5.93844	7.70579
orf19.2245	86.2402	69.0035	76.2926	61.1415	71.7808	69.6258
orf19.2246	65.7081	31.4204	37.4559	61.3152	43.4498	41.8694
orf19.2247	0.0464187	0.0726256	0.0963567	0.0874277	0.117426	0.0415308
orf19.2248	25.9108	26.5769	30.4014	29.43	24.084	29.2888
orf19.2249	39.2725	21.2904	32.1101	30.8557	27.6862	36.9148
orf19.225	33.1834	29.726	37.7453	29.6441	34.4854	39.0866
orf19.2250	148.278	154.695	128.202	142.977	147.111	124.064
orf19.2251	22.1596	0.362171	1.54451	20.2422	0.494087	0.80901
orf19.2252	0	0.0431909	0	0.0247589	0.011639	0.0102911
orf19.2253	0.847619	4.51843	2.5046	0.574235	5.10023	2.37666
orf19.2256	39.5643	28.4936	25.2702	39.568	36.062	30.5241
orf19.2257	162.197	108.448	117.78	154.017	112.812	111.53
orf19.2258	6.07479	4.37919	3.81809	5.57297	3.41443	3.93721
orf19.2259	89.0945	32.6741	49.6368	73.529	37.622	45.9864
orf19.2260	18.978	11.6834	12.7034	18.5567	12.9938	13.0577
orf19.2261	62.2254	24.4993	32.5417	66.672	25.7321	37.1904
orf19.2262	17.1177	34.1845	28.4987	10.8675	27.5874	24.0339
orf19.2263	54.1948	55.7022	54.8442	47.8499	60.2909	53.3859
orf19.2264	18.0904	13.2394	12.7586	17.9769	11.3694	14.4551
orf19.2265	71.2645	56.1787	60.8067	63.1045	58.3015	60.0879
orf19.2266	11.6185	12.9037	9.86315	11.7503	12.6824	9.98582
orf19.2267	108.948	74.8012	69.9892	80.9184	76.5238	69.1702
orf19.2268	64.1706	108.566	87.3557	66.9945	90.5856	81.4305
orf19.2269	183.986	131.525	132.212	127.46	104.432	113.67
orf19.227	644.786	1027.88	1003.84	720.941	1065.58	1009
orf19.2270	22.2736	82.5435	58.6219	25.8951	83.9866	53.3371
orf19.2272	5.65164	5.10241	8.70053	6.31543	7.05101	7.37023
orf19.2274	2.97439	1.89594	3.20149	2.4602	2.95402	3.74537
orf19.2275	295.802	128.288	199.177	267.431	152.481	202.374
orf19.2276	202.318	100.836	105.303	185.618	127.424	125.7
orf19.2277	92.8482	123.323	144.945	78.0052	115.706	114.667
orf19.2278	115.292	87.7279	85.4881	93.9923	79.5566	73.1148
orf19.2280	4.04733	4.77576	5.7883	3.75509	5.48848	6.10257
orf19.2281	1.79589	1.73024	1.30337	1.84383	1.41075	1.35308
orf19.2282	1.35804	3.0789	3.85244	1.63397	2.74189	3.31843
orf19.2283	231.502	209.773	197.454	182.691	214.841	190.066
orf19.2284	12.4004	15.6918	15.1798	13.5329	15.942	14.9278
orf19.2285	0.343956	0.0387464	0.0856787	0.255429	0.0730895	0.129249
orf19.2286	217.449	92.74	111.143	180.544	81.5259	102.073
orf19.2287	49.7121	23.2321	18.7478	44.7508	27.6394	19.5072
orf19.2288	133.556	92.6442	85.0041	113.884	81.054	79.5991
orf19.2289	124.759	139.921	144.016	94.5842	119.033	122.182
orf19.229	21.1805	22.7276	24.1113	20.9458	24.1522	22.9342
orf19.2290	11.1489	13.5712	14.63	11.8987	13.2773	13.2143
orf19.2296	22.9022	201.214	155.284	30.853	158.403	137.741
orf19.2297	31.3567	35.1247	39.0544	33.1887	39.1182	45.4866
orf19.2298	83.191	81.6143	79.9115	74.3161	81.9068	82.4955
orf19.2299	114.141	51.1851	40.6177	124.216	59.3279	54.9917
orf19.23	19.674	28.3071	15.1679	18.2616	17.6125	12.6492
orf19.230	2.90363	3.48846	2.9521	3.74465	4.75058	3.09003
orf19.2301	32.2343	26.4347	25.4825	24.5865	28.4434	27.0713
orf19.2302	15.4775	17.9419	25.5408	12.2326	18.502	22.2351
orf19.2303	13.9183	9.43427	11.3888	12.5868	10.6839	9.50007
orf19.2304	92.7544	79.5633	71.297	80.6349	71.1378	68.728
orf19.2305	89.602	54.8436	58.4121	91.6535	68.0812	63.6955
orf19.2306	30.9949	63.1149	63.3895	32.1672	74.0165	56.2962
orf19.2307	16.4219	21.9515	19.475	15.2255	21.2325	19.8331
orf19.2308	102.264	9.90866	40.4662	122.883	13.3683	33.6395
orf19.2309	11.3484	5.95777	5.63652	11.4701	5.96754	5.54349
orf19.2309.2	2258.11	1016.91	1095.68	2126.23	1129.16	1188.49
orf19.231	29.0508	25.1637	25.6457	31.7265	29.5855	25.7417
orf19.2310	1.51217	0.61187	0.510278	1.57838	0.732095	0.699794
orf19.2310.1	30562.6	14044.8	17059.7	41752.2	19361.4	23073.8
orf19.2311	350.616	161.05	129.928	341.015	158.291	133.548
orf19.2312	4.87534	3.38781	5.08508	6.98412	5.03537	5.21931
orf19.2313	16.4469	26.8933	25.4864	14.0079	28.5299	26.7471
orf19.2314	51.4606	34.1151	22.9311	53.3755	33.5936	22.0634
orf19.2315	29.5983	38.2401	33.6118	27.164	36.2788	30.5502
orf19.2317	0.881302	0.386082	0.0522692	0.284553	0.401301	0.354825
orf19.2318.1	30.4157	22.3817	19.8832	32.8691	28.3413	25.9889
orf19.2319	18.7944	16.4407	12.4947	23.6163	13.9795	11.2652
orf19.232	10.5421	11.7852	11.1434	9.40167	12.0439	10.9913
orf19.2320	17.2718	11.1949	8.37349	16.3192	10.6054	8.03447
orf19.2322.3	212.824	163.891	158.581	197.543	194.229	162.611
orf19.2324	28.9769	14.6075	17.512	26.704	13.7566	15.9268
orf19.2325	8.14579	11.3065	10.0537	7.78745	11.2243	9.59862
orf19.2326	14.8563	12.6603	15.3203	14.572	14.1336	16.3486
orf19.2328	74.8397	59.5132	58.9942	73.0501	75.561	66.1082
orf19.2329.1	1808.49	842.253	932.613	2055.37	1015.38	1025.66
orf19.233.1	108.74	71.3528	68.593	86.3873	78.1376	69.3503
orf19.2330	31.501	21.473	17.1934	29.0599	18.7767	17.5794
orf19.2331	13.4971	13.4305	15.5937	12.1295	15.7745	15.4087
orf19.2332	0.101579	0.0953564	0.0602453	0.0819939	0.231269	0.0681617
orf19.2333	123.364	63.8435	84.2778	102.479	61.4342	74.8651
orf19.2334	35.6425	25.1068	28.7963	36.5492	27.7911	29.6925
orf19.2335	152.409	62.963	59.7115	132.546	71.3877	65.691
orf19.2336	2.27977	1.13836	1.16512	1.76191	0.99392	0.846262
orf19.2337	62.0844	24.9835	32.6797	67.437	22.5507	30.1109
orf19.234	15.3223	8.59719	9.42327	15.3129	11.4183	11.6998
orf19.2340	258.326	256.511	226.882	229.349	207.408	191.626
orf19.2341	209.767	252.79	212.859	161.145	233.705	190.544
orf19.2342	13.3049	26.5874	23.5167	12.9372	23.9269	25.0452
orf19.2343	11.4306	12.0408	11.0457	9.70394	11.8656	11.1857
orf19.2343.1	74.7942	46.5794	53.1275	73.0745	59.373	66.7873
orf19.2344	37.944	1161.83	653.595	18.659	586.986	408.94
orf19.2346	9.66626	18.7486	17.188	9.45044	17.1451	15.0027
orf19.2347	28.8259	19.2161	22.1058	29.252	22.3175	21.3101
orf19.2350	5.89254	2.30601	1.97086	4.87808	2.08157	2.01241
orf19.2351	45.7602	46.0813	42.5476	38.3733	38.6474	40.2742
orf19.2352	29.4258	14.9309	18.5789	25.6137	18.1756	19.6048
orf19.2356	7.56937	4.18653	4.87168	7.08952	2.69382	2.75846
orf19.236	2687.2	1306.28	1337.17	2479.31	1350.62	1325.98
orf19.2360	33.0297	31.8505	26.6464	44.6185	28.4297	26.8564
orf19.2361	8.81063	13.3448	11.8177	10.5858	13.6174	11.9607
orf19.2362	16.1043	14.0024	10.0428	15.5235	12.9813	10.7644
orf19.2363	148.73	62.5808	78.4693	142.946	78.7573	83.899
orf19.2364	177.845	195.1	230.104	188.884	163.934	193.85
orf19.2365	9.57112	8.32076	6.31354	11.8507	10.0387	7.03804
orf19.2366	0.0431118	0.0566594	0.0383538	0.0417596	0.0261746	0.0347149
orf19.2367	16.2657	15.1232	13.0858	15.7053	18.487	12.847
orf19.2368	10.9179	12.1042	11.1751	14.009	14.4481	11.8427
orf19.2369	17.0421	18.4158	18.895	17.1569	18.5196	18.2096
orf19.2369.1	359.565	347.33	281.964	453.476	425.665	390.972
orf19.2370	6.72497	11.124	10.2235	8.37288	12.0586	9.28803
orf19.2371	290.148	67.6831	90.0722	356.316	83.4959	113.267
orf19.2372	55.8428	15.206	21.4174	57.0709	14.7187	18.9049
orf19.2376	1.5865	1.28454	3.79395	1.71971	1.88539	4.11599
orf19.2378	62.5724	42.5163	61.6044	71.385	65.4872	71.4989
orf19.2379	33.4562	31.1073	32.2167	29.2416	28.626	28.3686
orf19.238	404.391	1023.38	882.657	349.175	894.859	710.131
orf19.2381	22.2846	26.6904	30.226	19.9375	32.5121	36.3524
orf19.2382	17.162	7.00249	10.695	16.4126	8.93308	11.0518
orf19.2383	8.11054	7.30538	8.73269	7.79089	7.29615	8.78239
orf19.2384	12.1369	7.04706	6.31848	11.5022	6.36234	6.06287
orf19.2385	17.7046	13.6604	10.8151	18.7938	12.1709	12.1243
orf19.2386	27.0593	29.1099	20.7888	27.4145	21.6004	20.9814
orf19.2387	21.4976	11.455	19.0776	20.2054	12.6815	17.5843
orf19.2389	13.9835	12.5302	11.037	12.4465	13.4887	11.9265
orf19.239	31.4566	28.7482	30.7337	32.1861	29.5677	27.3844
orf19.2391	15.0314	16.6702	18.0372	12.0016	14.9271	17.4988
orf19.2392	12.9066	21.344	17.1424	16.9763	20.5788	15.9566
orf19.2393	30.0014	37.3125	34.9075	24.3292	28.6189	33.7703
orf19.2394	0.367938	0.453337	0.306872	0.334123	0.331591	0.262326
orf19.2395	0.120563	0.410271	0.375401	0.109483	0.423177	0.303379
orf19.2396	143.378	330.83	234.92	120.384	257.619	204.701
orf19.2397	6.14565	4.85439	4.4606	4.66893	3.8529	4.30318
orf19.2397.3	7.83022	20.4905	13.6855	10.18	21.0003	16.7547
orf19.2398	19.2437	39.4741	38.7364	21.7517	34.5698	40.537
orf19.2399	8.06613	6.50996	4.98525	7.82174	6.70741	5.09103
orf19.24	18.9357	14.929	15.293	17.2488	16.0432	17.0719
orf19.240	114.744	86.2237	90.8683	134.466	91.0486	98.8943
orf19.2400	7.99232	7.87637	7.85668	8.93467	8.07373	7.16756
orf19.2401	3.01554	4.60009	4.79059	2.72391	4.50897	3.76997
orf19.2402	32.6573	35.4934	33.0451	31.358	31.0906	32.3411
orf19.2404	10.2598	10.2294	8.09712	10.8527	8.2405	7.53225
orf19.2406	24.5512	34.4464	29.4173	23.2099	32.7157	31.4202
orf19.2407	207.102	184.878	178.648	192.621	157.864	157.539
orf19.2408	11.6018	7.18029	8.52011	9.57244	7.70723	8.43203
orf19.2410	14.1987	16.6924	16.4848	15.5611	17.2423	15.2231
orf19.2411	9.42275	10.7028	12.3505	9.17593	11.4774	13.5458
orf19.2412	28.5161	48.1848	43.707	25.5172	52.4339	44.2291
orf19.2414	34.6657	42.2082	49.2779	34.7164	33.0006	46.2041
orf19.2415	14.6049	4.53626	8.46056	13.4963	5.76455	8.42239
orf19.2416.1	239.079	158.842	149.372	204.085	177.286	154.13
orf19.2417	10.535	6.29927	5.87216	10.9714	8.13562	6.66448
orf19.2418	21.5405	14.4999	16.2186	15.8607	16.1879	16.2521
orf19.2419	43.8153	62.9952	67.4697	36.1229	54.9678	53.2904
orf19.242	2.93089	2.26139	3.08962	2.62507	2.66611	2.68063
orf19.242.2	1660.26	714.665	964.889	1769.47	1060.55	1101.48
orf19.2422	261.111	160.046	150.119	211.852	139.571	134.893
orf19.2423	11.8054	11.0822	11.577	10.8501	9.92521	9.9348
orf19.2425	17.4395	32.459	27.1545	11.6261	24.7571	22.3806
orf19.2426	60.2588	34.0054	34.6227	59.9019	46.4128	42.7523
orf19.2429	0.159488	0.0332708	0.0630605	0.0715211	0.161384	0.10702
orf19.243	19.085	43.6045	36.6359	16.2677	37.2969	32.3094
orf19.2430	0	0.035795	0	0.0307789	0.057876	0.0255866
orf19.2431	2.81512	0.600609	2.61827	8.2631	1.26244	0.772778
orf19.2432	30.4466	31.1328	35.0865	42.001	36.5712	39.2744
orf19.2433	7.07582	8.07506	6.50061	6.64484	8.80954	7.29275
orf19.2434	18.8852	20.0276	17.1679	18.7507	19.3314	16.885
orf19.2435	270.519	207.971	192.787	285.444	196.455	181.866
orf19.2436	11.1887	7.99048	9.08997	13.2098	9.82429	8.99816
orf19.2437	69.3475	96.7408	94.6075	55.5278	90.1083	77.7242
orf19.2438	140.96	68.0992	97.1108	115.632	76.4493	90.3964
orf19.2439	143.232	206.047	165.043	160.863	250.668	191.569
orf19.2439.1	263.47	490.818	506.236	325.979	640.641	595.812
orf19.244	19.7344	15.325	11.9897	15.6057	21.2475	14.911
orf19.2440	5.29783	8.12391	7.9334	6.1841	8.86136	7.58748
orf19.2442	13.8785	15.2991	12.9466	11.6828	14.1439	13.038
orf19.2443	21.2735	24.0236	21.3664	19.8493	22.1693	18.9227
orf19.2444	32.3927	36.7447	30.2943	28.4025	35.7519	30.0521
orf19.2445	0.241538	0.226742	0.1264	0.229374	0.215655	0.14301
orf19.2446	10.2183	15.3654	20.4277	12.6082	19.8751	21.0095
orf19.2447	10.0688	9.18574	8.90899	11.2446	11.4248	8.83526
orf19.2449	0.013085	0	0.0116409	0.0316865	0.0198608	0.0614624
orf19.245	3.88649	3.23797	3.3279	4.18288	5.12479	3.78149
orf19.2451	193.061	7.70249	15.3812	161.306	7.92763	11.6941
orf19.2452	93.0099	17.1805	18.3993	75.471	20.064	16.6798
orf19.2454	36.3868	29.7831	49.007	45.9171	31.5022	39.939
orf19.2455	8.74329	12.1895	11.8707	10.7377	12.6065	11.5613
orf19.2457	0.208905	0.0928933	0.508639	0.337254	0.367148	0.472185
orf19.2458	12.0891	67.2869	46.0009	12.3769	52.5972	43.0658
orf19.2459	5.12302	4.47335	6.27096	6.58696	5.64417	6.18577
orf19.246	1.82871	4.13914	3.86838	1.73855	4.00161	3.72223
orf19.2460	0.190262	0.245585	0.0634739	0.28796	0.703916	0.175547
orf19.2461	22.8968	30.0241	44.0235	22.0244	21.4907	31.2655
orf19.2462	5.79952	3.34469	3.84068	8.16613	3.71056	4.69438
orf19.2463	8.00846	10.8248	10.8898	8.77603	12.444	12.3463
orf19.2465	34.8701	21.3995	21.4476	31.8467	24.4408	24.1574
orf19.2467	7.09009	6.67858	6.58841	6.80107	6.22844	6.64763
orf19.2468	0.0562196	0.0791638	0.10003	0.0226901	0.085332	0.0754494
orf19.2469	10.7274	9.83666	11.1156	8.21713	9.86012	10.6222
orf19.247	11.994	12.2507	11.4085	12.1475	13.625	12.1483
orf19.2471	76.4308	54.7316	62.8896	77.5137	62.2009	62.3239
orf19.2472	9.45485	9.82802	10.072	9.07314	11.3021	11.4635
orf19.2472.1	713.191	245.696	444.136	660.952	320.156	435.678
orf19.2473	33.4372	34.52	35.4663	30.5215	33.685	31.4461
orf19.2474	29.6306	62.9504	34.0521	22.6499	42.9769	26.425
orf19.2475	34.0256	3.69942	1.36815	30.0256	2.77191	2.70888
orf19.2476	7.50715	10.0188	10.994	9.92348	10.6317	10.6404
orf19.2478	7.37801	4.93559	4.08068	5.32677	7.10995	4.12327
orf19.2478.1	804.54	416.277	437.264	845.644	462.34	456.282
orf19.2479	0.627817	0.37981	0.235823	0.900927	0.317641	0.234045
orf19.248	17.496	16.0792	18.5139	20.418	17.5028	18.0049
orf19.2480.1	45.1135	92.0191	60.1129	30.0145	57.8546	50.3047
orf19.2481	0.110163	0	0.294014	0	0.0836043	0.123203
orf19.2483	444.52	325.738	305.91	322.281	276.164	264.539
orf19.2484	72.8557	102.289	107.225	62.0507	90.9105	91.7739
orf19.2485	31.1896	38.3817	39.4633	39.6563	40.8539	39.0329
orf19.2487	14.6002	16.7779	16.1881	17.0683	17.5485	14.6474
orf19.2488	18.9781	17.5087	12.6672	18.5015	14.4803	11.9123
orf19.2489	104.671	65.407	60.6309	124.136	50.5817	52.9054
orf19.2492	2.81333	2.34958	2.39928	2.72509	2.57683	1.70554
orf19.2494	11.789	14.8065	14.6226	14.2741	15.2515	15.854
orf19.2495	3.1169	3.33164	4.09392	3.78506	4.0506	4.23239
orf19.2496	50.0714	66.9321	79.7379	44.0893	70.7322	91.5045
orf19.2498	22.3384	26.401	24.2072	21.3272	20.7658	24.7691
orf19.2499	12.9202	10.949	9.72891	14.5224	11.3113	9.11359
orf19.25	25.5392	16.9626	13.1269	20.6576	16.4678	14.2253
orf19.250	77.1994	60.5499	67.8611	74.0979	71.715	67.0727
orf19.2500	13.7175	9.52588	10.6637	11.911	10.4268	10.4824
orf19.2501	18.7792	19.667	16.5828	19.0904	20.9552	15.4901
orf19.2503	0.328921	0.181631	0.361472	0.29674	0.308359	0.181765
orf19.2504	14.7343	14.0075	11.9263	20.7794	11.1225	10.6934
orf19.2505	0	0	0.428205	0.129508	0	0.215321
orf19.2506	7.40021	8.77759	9.49033	7.77691	9.78169	9.11682
orf19.2507	54.5629	41.9524	42.6952	45.2964	43.1578	36.3608
orf19.2508	0.648488	0.44681	0.341441	0.521411	0.309615	0.307978
orf19.2509	0	0.0581142	0	0.298685	0.14394	0.37377
orf19.2509.1	3.36411	18.3166	9.57706	2.1724	28.5945	13.5444
orf19.251	412.249	2018.01	1434.46	304.758	1440.3	1170.08
orf19.2510	4.66549	5.3963	7.14639	6.17882	7.26157	7.35629
orf19.2511.1	206.34	115.381	161.533	183.694	144.44	164.452
orf19.2511.2	271.147	366.484	488.898	267.547	519.607	502.026
orf19.2512	33.2159	37.8978	28.817	40.2176	43.0117	35.4407
orf19.2513	0.750954	0.615594	0.414018	0.947669	1.11574	0.475519
orf19.2514	12.3152	19.4647	19.2333	12.544	18.483	16.3786
orf19.2515	2.10596	52.3342	43.3163	1.56393	34.8968	29.1336
orf19.2516	13.381	31.7813	31.79	18.3216	34.3643	27.5286
orf19.2517	0.156289	0.493498	0.29072	0.206437	0.398962	0.409961
orf19.2518	75.9533	81.1603	82.6949	63.8717	79.8209	78.142
orf19.2519	18.9337	18.3442	15.0876	16.9995	18.4417	17.8685
orf19.252	174.13	257.559	195.522	173.267	325.808	215.856
orf19.2520	94.2311	37.6612	66.4828	91.1811	47.4267	68.7476
orf19.2521	9.33476	9.72952	10.4059	9.9672	9.69855	10.77
orf19.2524	226.247	130.829	171.217	167.228	116.761	167.645
orf19.2525	196.547	139.219	110.866	157.148	108.975	97.1478
orf19.2527	10.9558	12.7234	11.0529	15.1342	10.7003	11.9874
orf19.2528	20.4196	25.0752	20.8827	17.5337	23.3851	21.0711
orf19.2529	45.2783	23.1033	25.4875	38.2743	28.0164	32.8377
orf19.2529.1	54819.7	9083.09	20661.6	54587.6	11609.1	23063.8
orf19.2530	0.270876	0.762851	0.843434	0.327975	0.308359	0.908823
orf19.2531	404.773	1417.24	1299.1	343.161	1111.19	980.547
orf19.2532	13.6402	6.30752	10.2181	13.3689	7.66418	10.4269
orf19.2533.1	412.433	193.142	214.554	413.288	288.583	271.337
orf19.2534	21.776	16.5619	19.5115	22.18	18.8344	17.9731
orf19.2537	1.15164	0	0.455351	1.34275	0.97111	0.60105
orf19.2538	64.2697	70.8385	66.8377	81.4404	74.6775	63.9735
orf19.2539	1.0628	0.748275	1.30007	1.82301	1.51233	1.15889
orf19.254	15.8058	18.7895	29.5186	13.3916	15.6693	22.4833
orf19.2540	7.40585	8.86734	7.98908	10.3092	11.0005	9.5577
orf19.2541	11.4853	7.54908	6.94528	11.2135	8.21153	7.66753
orf19.2542	13.9539	10.2381	10.8785	13.131	13.5439	12.1971
orf19.2544	27.5438	15.692	16.3804	27.268	18.1012	16.8419
orf19.2545	15.9128	16.1437	13.4139	15.2914	14.5327	12.729
orf19.2546	60.701	26.2853	31.9638	59.9987	24.6652	28.9504
orf19.2547	3.08139	1.70321	1.64746	4.36334	2.04834	1.79099
orf19.2549	106.714	82.5614	84.3614	86.1748	74.9221	71.6971
orf19.255	8.58208	16.4896	20.8571	14.0997	16.8582	17.881
orf19.2551	393.22	577.463	568.236	526.672	455.803	483.223
orf19.2552	1.63496	0.942815	0.779208	2.05502	0.939464	0.587733
orf19.2553	2.13502	0.792885	0.918385	2.12108	0.747831	0.472302
orf19.2555	81.2482	49.9737	48.0969	82.2432	50.9313	47.1409
orf19.2557	74.3028	83.6594	70.2195	67.8891	80.8771	67.6934
orf19.2558	11.2171	10.1445	9.14628	11.2417	11.6911	9.83017
orf19.2559	38.8431	31.9369	42.8574	38.5537	31.7102	36.9891
orf19.2560	144.944	92.1416	91.2468	159.173	80.2177	81.9534
orf19.2563	8.47614	8.68099	7.389	9.27328	8.73095	7.81241
orf19.2564	7.91671	4.7449	4.30705	7.05395	4.50609	2.8809
orf19.2565	4.5215	8.83776	10.3898	5.33335	8.96078	10.2285
orf19.2568	107.424	145.009	117.472	74.9079	122.437	104.285
orf19.257	1.83208	5.15956	3.76126	3.9815	5.56157	5.86314
orf19.2570	239.558	360.643	341.237	247.162	390.867	338.572
orf19.2571	241.791	202.57	197.899	193.133	205.952	188.297
orf19.2573	207.545	133.718	148.12	192.584	125.079	129.366
orf19.2574	16.5908	18.2011	19.9863	16.7367	18.158	19.1824
orf19.2575	13.0326	9.87767	8.71945	18.5822	10.5797	10.8777
orf19.2579	4.81973	4.28775	5.9996	4.32023	3.99803	5.16462
orf19.258	0.287689	0.0337584	0.0319923	0.203194	0.0818746	0.0723924
orf19.2580	5.89728	7.59708	6.08677	7.4598	7.34299	6.23562
orf19.2581	2.27211	1.82138	1.49898	2.55529	1.76309	2.0557
orf19.2582	26.7929	31.5808	30.0577	30.9987	30.5252	28.4829
orf19.2583	0.0469499	0	0.0208841	0.0473722	0.035631	0.0472567
orf19.2583.1	0.0532915	0.149846	0.0473356	0	0	0.107111
orf19.2583.2	12.7511	0.287995	1.22076	11.0935	0.83311	1.66527
orf19.2584	35.2932	2.70534	2.72811	17.9785	2.94024	3.49032
orf19.2585	0	0	0	0	0	0
orf19.2587	2.75357	4.78355	5.5188	2.75917	4.91206	6.41389
orf19.259	7.30192	5.83663	4.98459	7.70316	6.33712	4.29336
orf19.2590	1.63232	0.595909	0.403382	0.915004	0.550577	0.638942
orf19.2591	0.55719	0.104612	0.082616	0.104944	0.0281907	0.0747776
orf19.2593	5.88684	6.74739	3.98179	4.78742	4.30029	3.66911
orf19.2594	55.6296	32.7779	30.0852	62.5106	32.7339	30.9617
orf19.2597	10.8194	6.96775	9.03601	10.0084	7.59229	7.73876
orf19.2598	219.589	221.63	197.112	198.666	225.717	203.849
orf19.2599	62.6958	200.491	131.371	52.949	225.26	152.319
orf19.26	20.1133	29.2631	31.9435	18.5714	26.9675	27.8392
orf19.260	81.458	32.9354	41.3026	63.7228	23.8943	31.1177
orf19.2600	8.53826	10.9356	9.34164	8.25964	12.2114	9.72453
orf19.2601	74.0193	32.2241	41.5297	70.6538	29.8309	37.2885
orf19.2602	33.8579	2.15547	2.24447	36.9716	2.78146	3.12599
orf19.2604	8.0708	9.21055	6.94073	8.13701	7.0138	5.51127
orf19.2605	27.9054	27.4469	30.9782	29.2542	29.9198	33.1497
orf19.2606	21.3244	14.5732	14.33	24.2503	16.6877	16.8095
orf19.2607	13.2144	6.75439	10.0623	14.4406	5.75796	10.0132
orf19.2608	344.148	1588.11	1270.88	201.446	1232.42	1062.85
orf19.2609	46.7937	50.902	46.1744	44.1095	46.3321	45.8001
orf19.261	24.0744	24.184	24.0565	21.6996	24.2639	21.3035
orf19.2610	33.0488	16.5464	19.296	24.6613	22.406	23.885
orf19.2611	28.7721	18.1018	14.0673	27.8642	18.2895	15.2909
orf19.2612	11.5552	11.5637	14.3207	11.2925	12.0235	12.4354
orf19.2613	146.991	340.974	368.186	104.896	266.878	307.971
orf19.2614	93.1764	66.9436	73.6731	88.5598	93.7664	86.0899
orf19.2615	24.2542	25.8737	28.5789	24.3715	26.3593	25.5486
orf19.2616	4.46024	6.15264	6.56653	4.85055	5.48195	5.85754
orf19.2618	125.998	56.4667	60.5571	101.657	53.8581	60.378
orf19.2619	13.2506	4.77898	7.08114	14.7796	5.90224	7.54078
orf19.262	9.01562	5.52224	4.08905	8.96813	6.79733	4.68377
orf19.2620	0.904062	4.76532	5.46452	0.611546	3.99819	5.48758
orf19.2621	39.2611	38.5118	36.7018	35.4672	45.334	42.9653
orf19.2622	94.8377	112.205	106.07	91.4645	120.333	102.827
orf19.2623	7.93001	8.35646	8.668	8.41804	6.70958	7.28903
orf19.2624	0.0126793	0.0119026	0	0	0.0288676	0.0255244
orf19.2625	0.328464	0	0	0	0	0
orf19.2629	8.07268	9.58316	9.46778	11.198	10.3256	9.59781
orf19.263.1	49.7764	32.1626	29.1994	52.3158	48.4827	37.6729
orf19.2630	11.963	12.7749	14.5991	13.3899	18.3266	15.488
orf19.2631	26.4126	18.2279	20.7749	20.9465	15.8876	18.2757
orf19.2633	3.0113	8.54171	10.4259	3.33565	10.1504	11.4679
orf19.2633.1	32.5898	14.6849	19.7153	47.3515	23.7436	37.6139
orf19.2637	12.6144	9.16853	10.2	12.1986	9.68702	12.8393
orf19.2638	0.514206	0.0603385	0.171546	0.570714	0.390239	0.603828
orf19.2638.1	1040.62	169.339	199.598	952.831	161.286	221.286
orf19.2639	107.51	28.5421	48.5798	93.9973	39.0882	47.4146
orf19.2639.1	113.61	84.4907	81.5062	100.148	82.4564	78.9624
orf19.264	5.25878	9.07278	7.66562	6.2239	12.2022	8.28546
orf19.2640	99.6621	57.142	58.4616	92.9858	56.8258	61.7517
orf19.2641	10.507	8.06337	7.48488	9.06558	9.77068	8.16645
orf19.2642	13.7399	14.2346	12.8292	12.2898	16.7215	12.6254
orf19.2643	152.436	96.24	85.5442	153.066	117.35	102.241
orf19.2644	170.454	512.988	448.315	191.105	476.211	377.178
orf19.2645	0	0.137886	0	0	0	0.0985625
orf19.2646	2.9318	7.71612	9.52344	3.69919	8.37381	9.05592
orf19.2647	2.34054	2.76732	2.74116	3.00132	3.24901	2.97213
orf19.2649	11.4794	13.1847	6.29669	7.98062	17.0041	4.70487
orf19.265	0	0.0295768	0.0140148	0.0127161	0.0119555	0.0528545
orf19.2650	4.50813	6.21861	6.33989	5.94308	7.54478	7.2126
orf19.2650.1	218.142	68.26	97.5443	187.205	101.364	118.516
orf19.2651	444.044	269.119	263.252	404.331	222.823	221.898
orf19.2652	0.95398	0.854838	0.270039	1.19008	1.18471	0.552852
orf19.2653	2.6618	2.7196	5.51942	3.46162	3.88203	5.37193
orf19.2654	12.2044	12.965	10.3685	15.016	12.1392	10.0335
orf19.2655	46.9791	98.3976	81.306	46.9375	80.5219	80.6655
orf19.2657	6.00549	4.11971	2.90595	5.96722	5.97816	3.29759
orf19.2660	11.2017	9.14848	6.61702	9.11427	8.72215	5.9381
orf19.2661	120.569	60.4291	73.798	103.37	59.5591	80.4293
orf19.2662	12.3555	96.3154	105.718	37.6748	88.9092	98.2409
orf19.2663	14.1079	11.9392	14.47	11.7511	12.2133	14.6886
orf19.2664	29.7184	31.7658	31.4436	33.5653	34.5088	33.5823
orf19.2665	31.6935	48.8644	58.5029	33.6674	44.9254	54.206
orf19.2667	39.3714	31.8448	22.8296	44.4075	28.5902	24.3159
orf19.2668	37.1709	9.61771	11.9017	44.2659	18.1638	19.7344
orf19.2669	6.99089	3.36595	3.35916	8.00775	4.20716	3.86105
orf19.267	9.76923	10.3073	10.4003	12.373	11.6101	10.9647
orf19.2670	32.3485	32.2492	45.3373	34.6142	36.4728	47.6101
orf19.2671	21.4114	23.1603	25.6354	20.8749	23.6698	26.7989
orf19.2672	108.439	58.54	65.0738	112.117	65.3629	66.2026
orf19.2673	17.1374	11.99	7.8326	13.0124	12.3847	8.13791
orf19.2674	2.08575	1.56639	1.15699	1.86187	1.32219	1.26786
orf19.2675	8.07841	8.36525	7.72451	8.59691	8.16936	7.32688
orf19.2676	17.8654	14.3986	14.0846	18.8995	15.807	15.3994
orf19.2677	21.6982	22.702	24.0771	21.1973	25.0244	23.52
orf19.2678	15.4283	14.9021	14.718	15.8022	17.5851	16.2416
orf19.268	10.3303	13.7479	15.2586	9.62474	12.2964	15.1011
orf19.2680	7.99708	11.8098	10.4226	10.9692	12.3383	10.8706
orf19.2681	0.965866	0.759669	0.859268	0.779643	0.7132	0.613086
orf19.2682	54.1844	59.6145	62.6429	48.0438	64.292	57.8812
orf19.2684	14.5457	15.5546	10.5809	14.5684	19.7145	11.8317
orf19.2685	52.1192	33.5161	32.0029	50.8251	32.9617	22.9532
orf19.2686	52.3837	115.138	83.0017	41.7565	76.4128	67.9748
orf19.2687.1	708.633	405.303	417.5	865.374	469.332	510.499
orf19.2688	21.3564	13.8255	12.0639	24.7759	14.0575	11.4789
orf19.269	237.685	163.618	147.995	219.6	148.183	130.367
orf19.2690	19.5389	24.2977	28.6781	19.8686	20.7887	25.1926
orf19.2691	15.9498	11.8055	19.3401	11.3582	13.0648	20.0419
orf19.2693	50.084	56.2158	60.1802	30.4519	35.1794	45.8867
orf19.2694	159.12	109.133	98.3038	154.68	98.1072	96.2932
orf19.2695	14.8396	18.9379	20.9139	19.1155	19.462	19.8749
orf19.2697	5.22004	6.11737	5.42745	7.13352	6.87897	5.91743
orf19.2698	58.9083	45.7745	40.8724	45.6167	47.7012	42.555
orf19.2699	114.846	171.822	154.217	84.3994	135.505	127.871
orf19.27	4.39688	7.16251	5.83456	3.77283	7.48692	6.84298
orf19.270	10.122	11.8055	17.0547	9.53219	10.5915	17.1861
orf19.2701	5.58244	280.51	151.501	2.57493	275.566	137.201
orf19.2703	14.9754	31.863	27.8066	14.777	27.5016	28.1327
orf19.2704	0	0.275773	0.261346	0.118564	0.222945	0.0985625
orf19.2706	56.8247	75.1747	78.6454	61.0966	82.6244	76.995
orf19.2707.1	4726.96	5887.35	6008.09	4665.36	7090.6	6575.11
orf19.2708	37.6426	38.8605	34.9689	36.7021	38.0543	36.1659
orf19.2709	239.55	149.392	140.334	216.782	114.843	120.504
orf19.271	0	0.229196	0.124117	0.028154	0.291171	0.0936179
orf19.2710	89.5618	110.504	127.38	73.1249	93.6498	111.486
orf19.2711	21.3189	17.2904	17.0477	23.1981	15.0501	16.6876
orf19.2711.1	18.4757	18.7174	18.7977	18.4565	21.1227	21.8728
orf19.2712	16.9006	12.7699	9.5361	21.4126	10.3386	9.16766
orf19.2713	0.0363687	0.0426762	0.0808873	0.0440351	0.0828026	0.0610108
orf19.2715	15.6431	10.2711	7.73672	14.3535	8.69258	8.74149
orf19.2717	18.6149	14.2974	11.4932	23.9325	13.1248	11.5401
orf19.272	17.8417	100.532	56.7173	17.3808	107.306	62.7762
orf19.2720	96.1793	71.1249	69.1628	90.332	65.3493	64.7694
orf19.2721	16.3412	4.60434	4.19066	12.5438	5.10437	4.12218
orf19.2722	25.6023	38.0926	39.6394	21.3044	35.6905	35.454
orf19.2723	5.83698	5.5525	4.43118	9.86292	6.79233	5.53568
orf19.2724	10.856	66.2863	63.1705	13.451	48.8444	43.6017
orf19.2725	0	0	0	0.135775	0	0
orf19.2726	15.451	44.5957	39.4061	18.0102	38.2814	38.1203
orf19.2727	116.809	94.3057	97.7747	108.698	106.188	91.5133
orf19.2728	5.99112	5.51337	4.93337	7.18523	7.69069	6.05227
orf19.273	30.695	65.4709	51.5929	30.6664	62.1707	52.016
orf19.2730	14.1199	25.3578	27.4862	14.3518	22.1574	27.8611
orf19.2731	27.2889	19.5898	18.7164	33.1781	24.306	22.831
orf19.2733	8.26715	9.12777	8.04299	8.04458	9.05999	8.02091
orf19.2734	1.13219	1.34626	1.61158	0.995136	1.16475	1.24933
orf19.2735	8.98703	6.02609	6.77811	9.32695	6.80443	6.10113
orf19.2736	74.1157	58.2164	65.2277	86.6865	67.183	78.9538
orf19.2737	55.8573	289.658	230.56	47.0342	213.376	186.288
orf19.2738	4.56654	0.357235	0.225697	3.24727	0.508841	0.425591
orf19.2739	13.7605	12.3328	10.4224	12.3428	13.4444	10.3606
orf19.274	10.1954	14.8532	13.6053	11.0123	14.4761	12.6781
orf19.2740	8.36431	6.25973	5.38042	8.76227	7.35552	6.42561
orf19.2742	10.6457	12.9617	12.2482	11.7531	14.1785	15.3952
orf19.2743	5.84838	11.274	11.7607	6.155	10.6287	12.8139
orf19.2745	0.905333	0.996971	1.0997	0.772942	0.845627	1.05144
orf19.2746	52.9468	52.4566	46.5188	56.7162	48.6509	38.7214
orf19.2747	1.9059	6.38313	10.8554	3.20412	8.3849	11.741
orf19.2748	2.24829	3.56516	4.80444	2.75901	4.40978	5.07134
orf19.2749	7.96259	10.4557	10.9555	10.2916	12.2449	11.0647
orf19.275	7.35835	5.21798	5.46306	10.5973	6.22718	5.89674
orf19.2751	12.5998	6.46464	14.8417	13.5771	8.69501	15.0489
orf19.2752	2.32716	5.71359	4.23165	3.38951	8.43468	5.30594
orf19.2753	4.2406	8.47035	9.11709	4.9063	10.0124	9.62743
orf19.2754	78.3191	14.0041	36.7424	73.0306	20.6512	38.5582
orf19.2755	124.697	116.814	119.931	123.515	110.351	104.255
orf19.2756	44.5715	50.8225	53.2867	46.7018	58.3268	52.5454
orf19.2757	15.109	9.95707	14.324	16.9593	11.9683	16.2659
orf19.2758	126.105	173.115	197.917	161.326	201.731	219.855
orf19.276	6.38908	3.99848	4.22537	7.57214	4.64354	4.7409
orf19.2760	12.5431	10.5522	11.127	15.1788	11.9067	11.5764
orf19.2761	21.9694	18.536	20.534	22.2758	23.1683	21.5252
orf19.2762	2635.03	1363.8	1595.67	2028.17	716.401	1424.16
orf19.2763	6.10053	5.60425	5.39406	8.4331	9.25251	6.99168
orf19.2765	3665.24	5981.37	4723.05	3990.4	5842.37	4629.85
orf19.2766	0	0.451843	0.28547	0.259017	0.121762	0
orf19.2767	11781.1	8151.95	9857.78	11801.2	12127.4	12437.7
orf19.2768	10.3558	65.9905	62.9106	7.45824	41.582	44.9579
orf19.2769	226.889	282.045	249.55	187.907	307.239	291.797
orf19.277	7.05429	6.77985	7.76997	7.09925	6.55876	8.11474
orf19.2770	11.3226	33.2158	32.1409	10.0415	29.9622	32.9403
orf19.2770.1	391.107	692.116	611.39	345.409	541.617	570.615
orf19.2771	5.90973	10.6975	9.81781	7.6636	12.9431	9.92685
orf19.2772	19.4549	45.1045	33.3206	17.7366	52.261	36.8827
orf19.2774	93.3277	136.122	105.287	80.6143	130.679	95.6337
orf19.2775	133.105	104.677	80.9747	107.417	121.973	90.0622
orf19.2778	1.32267	2.73163	1.74694	4.7141	3.70632	2.17107
orf19.2779	9.35811	5.43498	7	13.4084	6.20841	7.54269
orf19.278	2.78879	3.79369	4.66489	2.43982	3.63727	4.21333
orf19.2781	0.922657	1.20749	1.88221	1.27301	1.5672	1.66695
orf19.2782	98.6098	132.234	121.169	104.731	141.373	120.669
orf19.2783	0.247397	0.268035	0.237023	0.44548	0.274409	0.14047
orf19.2784	2.31447	3.47632	2.73731	2.46167	3.05836	2.32046
orf19.2785	174.757	651.851	542.509	217.555	670.678	512.427
orf19.2786	10.0784	15.5602	18.8263	10.8089	17.5425	17.4865
orf19.2787	0.0395778	0.0185767	0.0176049	0.095841	0.210254	0.0132788
orf19.2788	4.55624	5.87396	5.31445	5.41043	6.93099	6.15547
orf19.2789	6.83677	12.5602	11.9269	6.48868	14.1266	14.6231
orf19.279	0.885013	0.986669	1.72869	0.954388	1.03527	1.21074
orf19.2790	25.2977	17.9339	24.3491	24.0043	20.0456	25.761
orf19.2791	27.9627	49.4745	52.9586	22.6654	40.0088	42.1772
orf19.2792	15.4719	32.7378	30.1043	15.4854	27.8249	24.1585
orf19.2794	33.372	26.0666	25.1279	33.9549	29.9907	24.7011
orf19.2795	104.025	64.52	57.2052	107.214	62.2823	57.8648
orf19.2796	16.6653	11.2347	9.64562	14.713	12.6563	9.64143
orf19.2797	0.283356	0.300695	0.383606	0.288391	0.32724	0.289342
orf19.2798	4.90833	2.06853	3.11161	5.40185	3.02602	3.59089
orf19.2799	20.4288	27.126	25.8405	21.1446	26.5499	25.8053
orf19.28	8.9799	5.44034	6.76372	8.96226	8.53508	7.12307
orf19.280	12.1931	12.6823	17.0806	7.29661	11.5794	13.9659
orf19.2800	112.109	61.187	50.8345	95.9305	60.6782	61.3777
orf19.2803	1640.11	309.722	719.104	1313.45	298.297	595.275
orf19.2804	0	0.0250702	0.0237587	0.0215571	0	0.0358409
orf19.2805	6.92233	12.7163	14.3131	6.88051	15.6986	15.0281
orf19.2808	2.78964	8.67583	7.42101	3.17672	9.50366	6.23819
orf19.2809	0.876014	40.6399	21.6655	0.585895	33.0891	19.0456
orf19.281	7.97799	5.13517	6.32798	5.54379	6.28512	6.07506
orf19.2810	0.420756	0.665828	0.545437	0.28141	0.784612	0.540475
orf19.2812	0.813645	2.5705	3.28515	0.997787	2.86182	3.29685
orf19.2813	3.23372	3.3392	1.43841	3.39332	2.94495	2.71238
orf19.2818	3.38229	4.13023	3.28422	3.94543	4.59638	3.81035
orf19.2819	3.95194	2.51447	2.30479	3.40266	3.13249	2.82864
orf19.2820	50.9342	55.245	57.3405	48.3929	55.0652	51.745
orf19.2821	115.403	188.056	227.133	146.797	285.649	260.869
orf19.2822	13.3838	12.0943	12.2684	10.6267	11.771	12.1074
orf19.2823	27.8827	20.7855	22.4289	25.7414	21.7942	18.0378
orf19.2825	20.8575	20.7535	20.1622	18.5822	20.1064	17.3783
orf19.2826	17.4629	21.8766	20.049	16.5101	21.4007	19.104
orf19.2827	5.96183	6.29407	5.97259	7.05561	8.32002	6.4595
orf19.2828	32.9361	24.8401	23.1529	26.9126	26.4369	26.0699
orf19.2829	41.9184	19.3888	15.116	39.8317	22.7012	15.1565
orf19.2830	20.8717	12.1259	9.86434	20.9335	11.4064	8.86754
orf19.2831	28.796	18.7865	19.7371	37.5461	22.1516	20.6191
orf19.2832	13.2835	12.7742	11.3435	14.9571	16.3476	14.6953
orf19.2833	0	0.0943607	0.0894243	0.0811377	0.0381424	0.168625
orf19.2834	20.0159	19.4404	20.3318	20.1926	19.8991	19.5987
orf19.2835	33.5873	30.3607	31.5144	32.1385	30.0881	32.284
orf19.2836	1.39938	1.126	1.12638	1.29094	2.37689	1.29674
orf19.2837	13.2825	5.6789	4.75003	12.0804	8.58324	6.21254
orf19.2838	3.0662	16.4085	18.0084	3.60879	15.4041	18.961
orf19.2839	13.7416	62.3294	75.8048	12.1889	41.1726	59.0759
orf19.284	15.9946	11.6644	11.0097	15.6754	14.074	15.5166
orf19.2841	117.892	198.598	348.089	118.412	190.97	276.995
orf19.2842	32.2042	20.4316	28.0612	28.0458	19.4097	20.0197
orf19.2843	401.531	281.285	248.236	370.112	315.749	261.77
orf19.2844	23.677	28.25	30.5668	28.8723	31.6856	30.3082
orf19.2846	20.2362	106.481	60.878	23.4272	130.135	79.2107
orf19.2847	14.5445	11.9986	10.8865	17.422	12.1104	12.0561
orf19.2847.1	0.0680505	0.0638821	0	0.10986	0.0516447	0.0228318
orf19.2848	8.50336	4.77648	6.23509	7.71886	5.25883	5.28748
orf19.2849	135.298	802.926	576.578	99.0265	530.311	493.295
orf19.285	114.172	250.826	223.194	113.863	217.031	225.128
orf19.2850	10.2455	13.9635	14.5803	12.6074	14.1236	13.6245
orf19.2851	6.52809	3.69431	3.80996	7.84811	4.18127	4.03876
orf19.2852	130.579	65.4929	108.156	131.681	92.8535	116.378
orf19.2853	10.5049	9.40405	11.3771	8.67611	9.15083	11.0741
orf19.2857	23.8447	23.8403	22.6957	25.0359	22.563	22.7812
orf19.2859	26.5048	17.1765	13.6487	30.4204	18.072	16.6738
orf19.286	3.93648	7.05978	6.42911	2.60841	5.21691	5.79547
orf19.2862	52.7326	42.661	55.8195	43.2588	43.6138	49.1996
orf19.2863	72.1591	114.013	124.357	49.9331	106.674	110.402
orf19.2863.1	36.8045	12.6425	31.0557	28.4918	13.8735	27.9265
orf19.2864.1	2528.92	985.163	1209.87	2563.04	1342.01	1447.67
orf19.2866	22.0318	24.6772	35.5462	28.8177	28.9175	30.0617
orf19.2867	23.8614	34.1583	30.8385	24.7234	32.3292	28.7068
orf19.2868	0.0686101	0.0644074	0.061038	0.0553818	0	0
orf19.2869	0	0.118307	0	0.0508643	0.23911	0
orf19.287	154.839	395.552	323.854	168.734	390.269	313.873
orf19.2870	1.89613	38.3858	31.6104	1.86328	18.8948	22.7917
orf19.2871	241.371	597.998	415.944	228.323	602.729	409.341
orf19.2873	20.3022	13.3154	11.9484	22.0466	14.9675	12.6585
orf19.2875	41.9087	20.4891	12.6959	40.8653	24.7728	15.4041
orf19.2876	75.9007	66.2421	59.8286	73.7562	65.6833	60.2182
orf19.2877	7849.21	1761.02	2362.07	7600.96	1394.25	1998.57
orf19.2878	4.57688	3.80549	4.8861	3.90555	5.50793	5.65977
orf19.2879	5.17541	5.68902	5.9855	5.52069	5.57481	6.03824
orf19.288	19.5179	22.565	22.5095	24.9004	15.6486	17.1882
orf19.2881	9.46449	21.1744	13.204	11.8188	17.135	11.353
orf19.2882	1.47583	2.39078	1.81256	1.45484	2.55724	1.7703
orf19.2883	14.8616	31.1017	24.8243	15.3055	45.776	28.4732
orf19.2884	51.4285	76.4096	72.122	50.9734	68.5857	59.995
orf19.2885	11.369	9.10942	6.78114	9.21175	9.47784	6.42481
orf19.2886	16.4755	9.10733	11.5759	14.9053	11.7629	10.5033
orf19.2887	67.8825	66.329	47.24	55.1806	58.8508	47.0595
orf19.2888	26.198	25.5801	20.5383	21.9955	28.1477	22.9126
orf19.2889	33.1057	24.9122	20.6875	34.5319	27.2126	26.2646
orf19.2890	12.3438	11.3641	10.8049	10.7328	12.1994	10.8664
orf19.2891	7.43652	10.1605	10.5935	7.33551	13.8797	11.405
orf19.2892	10.87	12.7373	15.166	12.4935	14.2578	13.398
orf19.2893	3.24489	3.12082	3.18567	3.76831	3.52279	3.14447
orf19.2895	116.134	117.135	107.296	96.7333	130.001	119.088
orf19.2896	89.6528	279.578	199.549	63.9619	206.49	164.593
orf19.2897	0.314119	10.3797	17.1583	0.152133	7.55696	9.90672
orf19.2898	3.88915	5.83368	4.93748	3.59736	4.66365	4.56004
orf19.2899	0.341926	1.05924	0.790892	0.331201	0.726581	1.05543
orf19.29	5.78644	4.0493	2.69091	5.18033	4.81061	2.80623
orf19.290	7.21624	6.88233	7.55142	9.35382	7.01193	7.47679
orf19.2901	21.7095	27.1568	25.4173	21.8932	27.2574	23.8089
orf19.2903	23.814	17.8538	27.0947	20.4321	18.6384	23.4696
orf19.2905	1.83035	2.43749	2.19637	0.962061	1.84134	1.57097
orf19.2906	1.46471	1.42999	1.25094	1.41877	1.51177	1.71017
orf19.2907	1.81729	1.70597	1.98416	1.16686	1.22244	1.69059
orf19.2907.1	51.4367	39.3256	33.9661	51.935	46.1458	41.7504
orf19.2908	3.99497	4.44798	5.5584	4.51837	6.31048	7.02911
orf19.2909	104.669	62.4808	62.3968	77.0337	53.0474	53.3893
orf19.291	26.5075	20.1868	20.2311	25.6625	25.6209	26.6902
orf19.2910	5.92007	6.29352	6.80138	5.8863	7.43848	11.1809
orf19.2911	20.5628	26.041	25.5498	17.9181	24.6599	22.9076
orf19.2914	10.5754	11.8374	11.2996	12.1758	12.7133	12.4954
orf19.2915	19.3825	24.2158	25.2041	21.3516	26.4758	26.6134
orf19.2916	0.166195	0.31203	0.11089	0.16769	0.220724	0.223042
orf19.2917	57.306	40.2071	37.9714	63.5616	31.6582	33.1329
orf19.2917.1	93.5222	89.0568	75.4193	57.5685	108.251	80.3634
orf19.2919	5.63799	5.12489	4.62655	6.29177	5.74243	4.89545
orf19.292	12.8481	12.8309	12.864	16.4118	14.074	12.9729
orf19.2920	148.831	128.206	134.725	129.047	127.222	128.978
orf19.2921	5.30062	6.25672	5.8457	5.0888	7.68841	6.62962
orf19.2922	0.0649766	0.33548	0.173416	0.340917	0.12328	0.196204
orf19.2923	8.34967	8.73177	9.32977	9.42227	11.2033	10.2644
orf19.2925	9.19893	6.83448	5.82049	8.57687	9.07186	5.80961
orf19.2926	8.00408	7.7761	7.18486	8.23614	7.75037	6.47173
orf19.2927	12.1789	9.34955	9.93589	12.5688	10.9955	8.6324
orf19.2928	39.6642	27.1493	26.2473	32.2989	31.4813	25.5992
orf19.2929	32.0785	43.452	33.4269	39.2618	47.1974	31.23
orf19.2930	57.2519	37.9194	33.5637	55.1743	40.7098	34.2772
orf19.2933	15.9916	14.8217	14.7227	12.847	15.5021	16.5298
orf19.2934	41.952	18.9124	15.4454	45.2948	18.1675	13.638
orf19.2935	3053.03	1673.71	1746.83	2954.56	1793.63	1772.04
orf19.2936	16.1431	20.2504	17.9201	13.2613	25.912	18.2617
orf19.2937	510.72	204.441	209.454	393.993	213.938	189.33
orf19.2938	12.0867	17.4976	17.1259	13.5109	18.921	15.9855
orf19.2939	16.4811	44.6228	36.1585	16.7985	44.9433	33.1465
orf19.2940	30.9656	25.0325	23.3874	25.726	30.6277	25.2331
orf19.2941	0.040162	0.0628365	0.0357296	0.0648373	0.213357	0.0449162
orf19.2942	45.4725	139.559	58.0711	47.1559	123.991	64.5119
orf19.2943.5	9.48067	6.6345	7.36088	7.23534	9.28814	8.21245
orf19.2945	1.4171	1.70484	1.82373	1.76579	2.4746	1.91105
orf19.2946	0.406823	2.59988	1.26673	0.442057	1.91184	1.33344
orf19.2947	529.273	599.731	500.788	312.959	512.817	443.129
orf19.2948	101.657	123.686	122.837	70.8236	139.523	119.909
orf19.2949	8.34299	9.05947	8.81112	10.4869	9.68612	8.79121
orf19.295	6.09343	5.26197	4.85784	4.34901	3.87719	5.54502
orf19.2951	230.729	174.654	159.298	201.827	143.533	141.621
orf19.2952	2.77879	1.10243	1.01533	3.35119	1.40591	1.20979
orf19.2953	262.854	165.586	211.104	265.181	174.12	208.485
orf19.2954	138.673	341.401	311.987	141.796	338.347	287.972
orf19.2956	32.877	23.351	28.1049	28.6135	30.6582	33.4046
orf19.2957	0.102061	0.0783891	0.148576	0.0823829	0.140828	0.205455
orf19.2958	4.18037	4.14093	6.56156	5.58814	6.19018	7.07536
orf19.2959	0.504616	0.157902	0	0.27155	0.382962	0
orf19.2959.1	180.525	771.041	632.382	169.619	645.354	608.177
orf19.296	10.1028	16.0967	15.7915	6.8544	15.4392	16.5596
orf19.2960	192.598	115.42	122.436	177.754	110.743	113.471
orf19.2961	21.0424	21.3932	21.1698	21.5303	21.4433	21.0421
orf19.2962	5.8248	7.98107	6.07177	5.39039	9.91272	7.38287
orf19.2963	7.61776	10.8191	10.4781	8.21383	12.2665	10.6195
orf19.2964	49.769	47.4295	44.3015	47.3072	46.3981	42.7606
orf19.2965	157.863	124.379	123.838	135.016	128.77	123.721
orf19.2965.1	210.873	97.2355	86.4877	210.736	114.962	108.29
orf19.2966	146.218	131.928	134.464	104.355	110.776	114.452
orf19.2967	249.574	167.19	167.509	222.009	161.152	161.817
orf19.2968	2.90234	21.6117	10.2843	1.82656	11.9838	8.81344
orf19.2969	26.0105	46.3253	45.6872	23.3371	31.6316	36.3187
orf19.297	85.7145	89.1683	87.8509	70.4145	103.163	95.34
orf19.2970	21.4104	24.9599	19.921	24.1403	18.7941	18.0323
orf19.2971	11.3268	13.845	10.4382	10.889	14.4163	11.2688
orf19.2972	17.7499	23.1595	28.0687	17.1647	25.1597	27.5638
orf19.2973	16.8115	19.0538	20.3303	16.2118	19.1548	20.0425
orf19.2974	79.0026	79.2892	73.3907	79.1772	91.1666	74.1055
orf19.2975	27.042	10.2168	11.2196	25.1562	17.1865	15.2978
orf19.2977	123.203	64.1747	112.197	116.575	83.321	119.086
orf19.2978	39.3738	63.2349	63.051	29.8067	68.3235	68.0514
orf19.298	4.26311	3.37133	2.92766	1.41484	3.65204	2.53787
orf19.2980	8.49324	7.7575	7.33311	10.0309	9.88229	9.01085
orf19.2982	5.5309	4.22249	5.43921	5.19067	5.14572	5.57823
orf19.2983	78.3384	52.9117	64.3683	66.1906	57.5372	65.7836
orf19.2984	15.6124	7.88793	12.7657	16.1422	10.0646	12.807
orf19.2985	63.0632	54.6508	46.3343	48.3294	57.4037	51.7436
orf19.2986	12.0533	15.1522	16.4109	13.1981	16.4654	15.8245
orf19.2987	20.3908	21.247	25.6364	20.9064	21.3776	28.3136
orf19.2988	110.14	60.1446	59.5246	96.6796	52.5258	63.6574
orf19.2989	52.3645	47.7057	58.6792	47.141	42.7013	55.3249
orf19.299	38.6484	47.0304	48.0989	32.4809	40.2913	40.8088
orf19.2990	22.672	8.84362	8.62556	16.6437	8.80476	9.10101
orf19.2991	2.65003	1.60896	1.86494	2.69249	2.05118	2.00826
orf19.2992	5733.31	2340.76	2572.43	6438.56	2940.82	3074.66
orf19.2994	4588.11	1766.19	2051.34	4453.26	2096.43	2291.61
orf19.2994.1	1448.67	666.428	742.801	1545.56	798.176	823.622
orf19.2995	19.3471	9.55362	8.54195	17.2425	11.2714	10.0625
orf19.2996	9.78767	8.15553	9.38062	10.6378	8.27345	9.66124
orf19.2998	32.928	23.1832	20.3247	37.8532	23.3751	22.5299
orf19.30	44.3542	37.394	36.5268	49.2454	36.7925	34.1182
orf19.300	75.7846	68.7873	70.762	76.2836	67.1356	64.9389
orf19.3000	17.5505	18.5567	17.0555	18.0768	18.3247	17.3651
orf19.3001	17.3258	18.0587	14.7483	14.1866	22.64	17.7876
orf19.3002	3261.09	1490.48	1655.33	3206.99	1650.77	1714
orf19.3003	29.5171	48.1514	48.5279	37.5695	45.5253	45.7194
orf19.3003.1	1436.57	698.622	765.611	1555.71	861.976	843.536
orf19.3004	27.8034	78.3008	63.6241	28.8162	59.697	53.1684
orf19.3006	78.0964	82.8665	81.522	65.3466	77.7694	72.0663
orf19.3007	16.308	19.7113	19.3028	15.4237	23.903	22.168
orf19.3007.2	44.3899	116.224	114.613	35.9773	121.777	114.756
orf19.3008	64.0979	44.1473	57.4684	46.899	38.7643	50.1416
orf19.3009	2.07525	3.97288	4.93708	2.43742	5.22917	5.02255
orf19.301	13.2274	15.4815	19.9719	16.8199	17.5845	16.2938
orf19.3010	12.9103	8.11778	8.72246	12.3874	10.1907	8.54055
orf19.3010.1	401.764	400.192	347.275	420.953	428.927	365.503
orf19.3012	5.73425	8.75548	6.10938	6.14553	8.80326	5.93399
orf19.3013	123.55	96.6682	80.2445	90.9749	90.8996	70.5739
orf19.3014	1146.21	964.753	999.138	969.386	981.789	981.665
orf19.3015	38.3304	36.6412	36.1442	49.1978	25.7797	28.9334
orf19.3016	154.784	109.156	83.838	141.777	115.482	105.111
orf19.3018	14.5522	12.0072	13.4448	14.0893	11.5756	13.0825
orf19.3019	6.52217	6.7971	6.09197	6.34298	5.75913	5.44619
orf19.302	23.7391	19.6443	21.0581	19.6605	22.9105	21.0859
orf19.3021	4.85861	16.3738	8.08414	3.61007	10.7841	7.92554
orf19.3022	122.489	62.0635	88.7172	94.0498	70.1602	95.1125
orf19.3023	19.5852	21.8651	20.4818	18.8702	21.613	20.5957
orf19.3026	41.2552	31.8712	39.3984	37.1081	30.87	36.7549
orf19.3027	68.8863	66.0973	74.0866	53.1268	65.8279	69.1466
orf19.3029	5.72404	36.6865	24.2896	3.73432	43.6312	26.4659
orf19.3030	6.65192	8.79775	10.8361	6.06146	9.1093	9.50251
orf19.3031	81.086	63.9757	55.3235	70.6732	67.8197	64.5443
orf19.3034	97.5612	80.8567	66.6792	117.125	81.2248	67.0642
orf19.3035	22.2775	31.0843	36.1133	24.8637	29.3818	33.0702
orf19.3037	549.121	249.629	235.192	564.476	215.492	220.106
orf19.3038	120.048	169.632	206.296	117.893	118.438	175.995
orf19.304	10.0004	10.6307	8.95212	9.94573	8.47607	8.15294
orf19.3040	96.7719	18.7069	35.3214	78.3437	13.9135	33.1367
orf19.3041	42.1272	40.0552	69.4445	47.2095	49.1944	74.7131
orf19.3042	11.1391	13.912	11.8916	11.8061	14.6284	11.1794
orf19.3043	18.5505	32.3056	28.1613	16.3177	31.7304	28.7737
orf19.3045	52.1769	61.8213	52.5101	48.2197	58.5097	50.8658
orf19.3047	17.0136	40.1583	33.9818	16.8214	32.1444	32.8139
orf19.3048	8.65951	12.6281	6.78068	7.96008	13.223	7.4638
orf19.3049	0.169435	0.159056	0.0602942	0.0410302	0.154305	0.0682171
orf19.305	13.8142	20.2374	21.7405	10.8838	19.4467	19.7535
orf19.3050	18.43	20.4435	16.114	18.8017	22.2476	16.8386
orf19.3051	136.508	61.7754	67.7291	106.022	76.7812	76.2904
orf19.3052	244.946	233.33	200.692	194.088	217.766	189.998
orf19.3053	946.543	727.442	674.067	697.527	591.413	599.306
orf19.3054	117.276	105.456	105.168	99.8338	97.7606	100.346
orf19.3055	21.0284	16.3454	21.422	21.0822	19.8213	22.8205
orf19.3057	64.1208	52.2414	52.5065	52.3462	55.9894	58.0004
orf19.3058	107.571	76.4606	83.6321	77.6937	63.1661	71.2527
orf19.3059	74.6337	44.7638	53.6507	90.7889	48.3934	67.0854
orf19.3059.1	0	0	0	0	0	0.141372
orf19.306	8.83434	9.94717	9.26122	9.05402	11.5163	9.62476
orf19.3060	75.8775	78.5306	82.5994	68.797	80.9259	77.937
orf19.3061	29.1893	22.0995	23.8287	29.2939	27.2447	31.8941
orf19.3061.1	346.028	166.303	213.209	292.484	156.695	193.369
orf19.3062	4.6543	4.68961	4.39459	6.26156	5.56208	5.32185
orf19.3063	33.9178	27.7778	22.1973	24.137	28.1373	25.4019
orf19.3064	174.936	76.2301	110.598	152.859	92.1755	121.952
orf19.3064.1	84.1138	131.923	165.783	86.6644	155.955	211.085
orf19.3065	35.368	69.0584	58.6535	33.2081	84.7999	66.2451
orf19.3066	25.1519	42.3559	37.8057	38.0994	48.3907	45.5607
orf19.307	24.7743	26.8429	30.142	24.0181	30.4716	31.1284
orf19.3071	15.3476	23.5568	12.4099	20.2087	25.089	15.3083
orf19.3073	0	0	0	1.64e-08	1.42888e-09	0
orf19.3074	64.9124	67.6056	66.3074	70.573	59.457	66.4674
orf19.3076	126.093	114.364	107.791	124.51	104.256	103.251
orf19.3077	17.71	19.0597	18.3485	13.9197	16.5608	13.9587
orf19.308	8.33069	11.0957	9.5034	9.60289	12.2013	9.29276
orf19.3080	7.30223	5.72456	5.54411	6.10464	5.59522	5.43391
orf19.3083	20.939	18.0502	18.8274	17.2636	16.231	18.1236
orf19.3084	13.3215	16.2933	15.4938	11.0165	14.0728	15.1108
orf19.3086	33.1863	40.0493	38.0989	32.1809	41.3416	38.32
orf19.3087	5708.02	2058.29	2268.44	5207.42	2489.09	2546.9
orf19.3087.1	55.0768	27.2282	35.3715	68.3965	33.6368	31.4907
orf19.3087.2	6611.82	3113.2	3061.67	6414.54	4020.59	4002.82
orf19.3088	9.59097	3.09156	2.10742	10.027	3.42014	2.24864
orf19.3089	59.0277	26.862	27.6962	51.5035	33.7635	30.2669
orf19.309	1.20528	1.72823	2.14064	1.00466	1.71892	1.97519
orf19.3091	15.5799	15.5984	14.9218	18.203	14.9007	15.1763
orf19.3093	18.706	26.6488	18.0087	16.6018	22.2501	16.213
orf19.3097	648.877	842.258	711.218	688.607	659.057	694.342
orf19.3098	7.79136	10.455	8.57372	9.83099	10.2581	8.4701
orf19.3099	58.4278	25.5737	27.5443	60.2916	30.332	32.3363
orf19.31	14.0255	7.46546	15.1467	15.1145	7.37959	14.6993
orf19.310	1.91168	0.448997	0.662348	1.59588	1.03854	0.593657
orf19.3100	12.1822	13.9285	11.1788	11.7818	15.8668	10.747
orf19.3102	18.605	24.1471	16.9525	19.4906	31.624	25.6037
orf19.3103	22.4638	21.6139	18.8939	28.5825	18.2824	18.3243
orf19.3104	27.5659	70.5095	43.5221	18.4204	36.816	31.9625
orf19.3105	1.34418	2.52369	1.45112	1.2435	1.85685	1.17561
orf19.3106	109.466	34.366	30.0728	75.5301	33.1319	33.6866
orf19.3107	1.08957	0.803651	0.692371	1.06796	0.649701	0.470011
orf19.3108	17.6302	23.9559	27.7004	17.222	25.9887	26.1069
orf19.3109	0.232784	0.131115	0.248512	0.187903	0.494659	0.281167
orf19.3110	6.72928	5.90487	6.0745	7.14204	6.73153	6.60016
orf19.3111	0.636428	0.6246	0.566189	0.490371	0.592768	0.601764
orf19.3112	0.0339698	0.143501	0.166214	0.0959711	0.103121	0.136767
orf19.3113	14.3499	8.77177	11.8756	12.122	11.9668	14.4437
orf19.3114	7.93692	5.37146	6.10855	9.98245	8.1807	8.86818
orf19.3115	13.1731	16.191	16.1892	14.4845	16.0694	17.1549
orf19.3116	23.7714	30.7735	33.325	21.1689	32.2401	32.6999
orf19.3117	0	0	0	0	0	0
orf19.3120	0.0935313	0.0501726	0.130757	0.107854	0.131825	0.0986256
orf19.3121	0.111936	0	0.0331942	0.0301182	0.0283168	0
orf19.3122	3.84709	4.00186	3.92201	3.35714	2.69868	3.37687
orf19.3122.2	286.537	218.8	234.737	300.271	248.04	278.695
orf19.3123	141.902	131.136	110.734	107.727	112.438	99.931
orf19.3123.2	19.2085	14.0155	12.2514	17.3037	15.3894	13.3978
orf19.3124	68.8497	30.3415	32.3385	64.9725	29.0735	31.4571
orf19.3125	21.5202	15.6508	16.5697	19.2855	16.6232	15.4001
orf19.3126	114	73.1016	70.835	98.7956	67.6295	67.9373
orf19.3127	12.3568	9.81993	13.7224	10.0604	11.0432	12.1946
orf19.3128	47.7067	47.7034	53.709	38.8755	45.3816	46.899
orf19.3129	72.2351	66.176	60.6076	65.0817	59.6432	56.9415
orf19.313	3.03272	3.95046	4.35898	3.45072	4.58203	4.51924
orf19.3130	28.3506	20.5238	17.4012	25.6861	19.5956	17.4132
orf19.3131	11.8813	44.1071	29.1422	8.71868	33.3118	25.1301
orf19.3132	11.4336	19.925	17.0838	12.4243	23.1112	20.3195
orf19.3133	71.8019	67.0947	131.562	90.2732	99.5787	160.669
orf19.3134	0.159217	0	0.212468	0.12852	0.0604164	0.373936
orf19.3135	22.1847	35.4099	35.5253	22.3816	33.5739	33.5185
orf19.3136	29.7019	66.5519	56.6579	25.3384	55.4943	47.1864
orf19.3138	334.638	186.186	161.039	332.731	167.784	171.468
orf19.3139	34.9252	18.7675	25.2869	28.5139	12.7306	21.634
orf19.314	7.54152	10.5569	11.0439	8.91637	11.9462	11.9915
orf19.3140	0.966903	0.389004	0.368653	0.222994	0.209657	1.11225
orf19.3140.1	171.905	126.143	119.763	132.255	121.87	122.99
orf19.3141	49.3211	38.6821	38.0527	48.9518	34.971	33.861
orf19.3142	6.82311	5.17783	5.41582	7.83265	5.2712	6.53872
orf19.3147	17.8513	16.0959	14.0983	16.2669	17.2937	15.3158
orf19.3148	10.2511	12.8526	10.1682	11.5551	14.4546	9.75117
orf19.3149	443.883	581.402	549.592	405.213	569.963	497.757
orf19.315	16.0737	13.652	15.5764	19.346	19.387	20.0629
orf19.3150	22.63	61.4064	36.7655	15.9149	42.217	31.7229
orf19.3151	7.53656	14.6651	13.6349	5.69155	14.8037	12.7918
orf19.3152	7.36881	16.6487	8.16161	7.70775	17.0441	8.03029
orf19.3153	19.7397	24.9054	24.9065	20.7514	21.623	19.3169
orf19.3154	16.6729	38.193	32.4577	19.752	38.9649	31.8856
orf19.3156	15.9021	5.2875	13.1169	20.0824	6.99239	12.6603
orf19.3158	19.4714	20.2696	20.2492	18.3458	20.721	19.1729
orf19.3159	4.89341	5.35259	4.73069	9.143	5.12874	4.70859
orf19.3159.4	0	0	0	0.292801	0	0.243406
orf19.316	148.21	134.741	124.1	113.046	131.791	123.663
orf19.3160	1279.12	4268.5	3992.41	977.115	4168	3749.35
orf19.3161	34.053	35.8881	35.0993	32.2333	28.5691	32.7403
orf19.3163	9.68014	14.8061	13.2507	8.64724	14.399	13.8919
orf19.3166	13.2459	12.0211	14.3651	14.1213	12.0643	13.2745
orf19.3167	32.8155	24.5924	41.4002	31.6775	31.2647	45.3156
orf19.3168	110.001	99.7755	94.6698	93.9428	102.442	92.2627
orf19.3169	21.4974	22.9841	24.4596	19.9737	22.2147	24.8745
orf19.317	53.1376	59.0024	58.4562	41.0619	49.7395	53.0904
orf19.3170	13.0879	17.0836	13.8705	14.2956	14.7728	13.3755
orf19.3171	108.306	339.281	225.418	85.5794	380.612	232.957
orf19.3172	0.561188	1.31703	1.16492	0.679483	1.84554	0.439332
orf19.3173	38.2249	29.2528	30.7534	35.3155	34.6537	34.3206
orf19.3174	19.5561	24.3585	27.1796	21.6096	29.1521	28.8709
orf19.3175	72.3712	63.5283	80.4146	69.7537	59.8163	73.8046
orf19.3176	7.15451	11.5453	10.5731	7.27853	12.7328	12.4187
orf19.3177	21.9718	21.7704	23.8621	22.5081	22.1269	24.9216
orf19.3178	12.7012	9.89767	9.13483	11.0923	10.3243	9.24159
orf19.318	8.65814	10.6091	14.1691	9.7652	15.1862	17.077
orf19.3180	11.9036	22.2997	19.2698	10.0735	18.0412	16.5257
orf19.3181.1	25.9138	24.5638	22.4916	26.0194	31.7541	27.3132
orf19.3182	781.707	589.023	685.12	761.145	642.461	659.37
orf19.3183	76.7437	52.3051	58.2106	62.3206	66.2843	58.6642
orf19.3184	26.9057	31.4363	29.6731	21.9695	34.9995	30.2896
orf19.3185	53.4124	52.5047	50.4591	56.0711	53.0676	49.2951
orf19.3186	0	0	0	0	0	0.0891457
orf19.3187	11.5642	13.4186	16.134	12.1818	12.6144	14.9145
orf19.3188	5.60823	7.9678	9.41525	7.39278	9.30181	8.67471
orf19.319	133.776	78.657	102.056	126.561	123.631	119.689
orf19.3190	5.98538	9.70074	16.5856	7.92251	11.8746	15.1777
orf19.3192	96.828	95.8441	85.6634	99.7043	90.6865	77.6854
orf19.3193	26.7	23.818	28.424	26.697	21.3793	23.3996
orf19.3195	22.9677	53.1229	50.0118	26.5991	48.1708	43.4381
orf19.3196	2.18667	5.05287	3.74104	3.12282	4.46789	4.96628
orf19.3197	25.452	23.2223	26.556	24.1404	23.2599	26.9578
orf19.3198	90.3205	175.068	154.426	82.0365	156.332	150.876
orf19.3199	10.6379	11.6155	16.2464	11.4638	11.9659	14.6198
orf19.320	30.8934	43.8465	17.8115	22.4413	22.3492	16.1896
orf19.3200	0.259637	0.528087	0.423467	0.419155	0.525447	0.377482
orf19.3201	7.60872	9.64008	9.23044	6.48532	8.98462	8.15831
orf19.3202	2.0131	1.24069	1.21472	2.43745	1.60084	1.18639
orf19.3203	8.60799	7.30641	6.66657	10.079	8.67703	6.88901
orf19.3204	3.21357	1.9503	2.02126	4.38663	2.70291	1.73747
orf19.3205	111.638	28.076	52.7648	103.279	38.8057	53.5481
orf19.3206	96.2336	52.7897	47.6692	81.9829	52.0821	47.4014
orf19.3207	13.0647	17.8204	11.3888	15.0136	27.8569	12.9883
orf19.3208	0.228262	0.683018	0.583827	0.356989	0.952777	0.871152
orf19.3209	0.766819	0.719848	0.545751	1.48554	0.814733	0.514554
orf19.321	14.3918	11.6068	9.23363	12.0748	10.0506	8.86754
orf19.3210	1.63232	2.68159	1.97657	1.50061	2.27113	1.55172
orf19.3211	44.2553	27.0687	25.5139	34.9672	28.3266	24.2236
orf19.3212	10.387	13.5151	11.4083	9.72176	13.0183	11.8843
[truncated: 4,222 more rows]
